# Supplementary material for: Tetra­aqua­bis­(2-methyl-1H-benzimidazolium-1,3-diacetato-κO)cobalt(II) tetra­hydrate
Source: Acta Crystallogr Sect E Struct Rep Online. 2011 Aug 2;67(Pt 9):m1170. doi: 10.1107/S1600536811029059 (PMC3200967; doi:10.1107/S1600536811029059)
Supplement: Supplementary file 1 [file e-67-m1170-sup1.cif]

##############################################################################
#                                                                            #
# This CIF contains the data in a paper accepted for publication in          #
# Acta Crystallographica Section E. It conforms to the requirements of       #
# Notes for Authors for Acta Crystallographica Section E, and has been       #
# peer reviewed under the auspices of the IUCr Commission on Journals.       #
#                                                                            #
# Full details of the Crystallographic Information File format               #
# are given in the paper "The Crystallographic Information File (CIF):       #
# a New Standard Archive File for Crystallography" by S. R. Hall, F. H.      #
# Allen and I. D. Brown [Acta Cryst. (1991), A47, 655-685].                  #
#                                                                            #
# The current version of the core CIF dictionary is obtainable from          #
# ftp://ftp.iucr.org/pub/cif_core.dic.                                       #
#                                                                            #
# Software is freely available for graphical display of the structure(s)     #
# in this CIF. For information consult the CIF software page                 #
# http://www.iucr.org/resources/cif/software.                                #
#                                                                            #
# This file may be used for bona fide research purposes within the           #
# scientific community so long as proper attribution is given to the journal # 
# article from which it was obtained.                                        #
#                                                                            #
##############################################################################
data_I
_audit_creation_method     SHELXL-97
_chemical_name_systematic
;
Tetraaquabis(2-methyl-1<i>H</i>-benzimidazolium-
1,3-diacetato-\k<i>O</i>)cobalt(II) tetrahydrate
;
_chemical_name_common     ?
_chemical_formula_moiety     'C24 H30 Co N4 O12, 4(H2 O)'
_chemical_formula_sum     'C24 H38 Co N4 O16'
_chemical_formula_iupac     '[Co (C12 H11 N2 O4)2 (H2 O)4], 4H2 O'
_chemical_formula_weight     697.51
_chemical_melting_point     ?
_symmetry_cell_setting     monoclinic
_symmetry_space_group_name_H-M     'P 21/n'
_symmetry_space_group_name_Hall     '-P 2yn'
loop_
    _symmetry_equiv_pos_as_xyz
    'x, y, z'
    '-x+1/2, y+1/2, -z+1/2'
    '-x, -y, -z'
    'x-1/2, -y-1/2, z-1/2'
_cell_length_a     7.2930(7)
_cell_length_b     21.240(2)
_cell_length_c     9.8123(11)
_cell_angle_alpha     90.00
_cell_angle_beta     104.9070(10)
_cell_angle_gamma     90.00
_cell_volume     1468.8(3)
_cell_formula_units_Z     2
_cell_measurement_reflns_used     2105
_cell_measurement_theta_min     2.88
_cell_measurement_theta_max     24.057
_cell_measurement_temperature     298(2)
_exptl_crystal_description     'block'
_exptl_crystal_colour     'red'
_exptl_crystal_size_max     0.30
_exptl_crystal_size_mid     0.21
_exptl_crystal_size_min     0.14
_exptl_crystal_density_diffrn     1.577
_exptl_crystal_density_meas     ?
_exptl_crystal_density_method     'not measured'
_exptl_crystal_F_000     730
_exptl_absorpt_coefficient_mu     0.668
_exptl_absorpt_correction_type     multi-scan
_exptl_absorpt_process_details     '(SADABS; Sheldrick, 1996)'
_exptl_absorpt_correction_T_min     0.8247
_exptl_absorpt_correction_T_max     0.9122
_exptl_special_details     ?
_diffrn_ambient_temperature     298(2)
_diffrn_radiation_type     MoK\a
_diffrn_radiation_wavelength     0.71073
_diffrn_radiation_source     'fine-focus sealed tube'
_diffrn_radiation_monochromator     graphite
_diffrn_measurement_device_type     'Bruker APEX CCD'
_diffrn_measurement_method     '\f and \w'
_diffrn_detector_area_resol_mean     ?
_diffrn_reflns_number     7434
_diffrn_reflns_av_R_equivalents     0.0379
_diffrn_reflns_av_sigmaI/netI     0.0471
_diffrn_reflns_theta_min     2.35
_diffrn_reflns_theta_max     25.01
_diffrn_reflns_theta_full     25.01
_diffrn_measured_fraction_theta_max     1.000
_diffrn_measured_fraction_theta_full     1.000
_diffrn_reflns_limit_h_min     -8
_diffrn_reflns_limit_h_max     8
_diffrn_reflns_limit_k_min     -22
_diffrn_reflns_limit_k_max     25
_diffrn_reflns_limit_l_min     -9
_diffrn_reflns_limit_l_max     11
_diffrn_standards_number     ?
_diffrn_standards_interval_count     ?
_diffrn_standards_interval_time     ?
_diffrn_standards_decay_%     ?
_refine_special_details
;
;
_reflns_number_total     2594
_reflns_number_gt     1922
_reflns_threshold_expression     I>2\s(I)
_refine_ls_structure_factor_coef     Fsqd
_refine_ls_matrix_type     full
_refine_ls_R_factor_all     0.0580
_refine_ls_R_factor_gt     0.0406
_refine_ls_wR_factor_gt     0.0946
_refine_ls_wR_factor_ref     0.1027
_refine_ls_goodness_of_fit_ref     0.959
_refine_ls_restrained_S_all     0.959
_refine_ls_number_reflns     2594
_refine_ls_number_parameters     205
_refine_ls_number_restraints     0
_refine_ls_hydrogen_treatment     constr
_refine_ls_weighting_scheme     calc
_refine_ls_weighting_details
                 'calc w=1/[\s^2^(Fo^2^)+(0.0577P)^2^] where P=(Fo^2^+2Fc^2^)/3'
_atom_sites_solution_hydrogens     geom
_atom_sites_solution_primary     direct
_atom_sites_solution_secondary     difmap
_refine_ls_shift/su_max     0.000
_refine_ls_shift/su_mean     0.000
_refine_diff_density_max     1.029
_refine_diff_density_min     -0.293
_refine_ls_extinction_method     none
_refine_ls_extinction_coef     ?
loop_
    _atom_type_symbol
    _atom_type_description
    _atom_type_scat_dispersion_real
    _atom_type_scat_dispersion_imag
    _atom_type_scat_source
    'C' 'C' 0.0033 0.0016
                         'International Tables Vol C Tables 4.2.6.8 and 6.1.1.4'
    'H' 'H' 0.0000 0.0000
                         'International Tables Vol C Tables 4.2.6.8 and 6.1.1.4'
    'N' 'N' 0.0061 0.0033
                         'International Tables Vol C Tables 4.2.6.8 and 6.1.1.4'
    'O' 'O' 0.0106 0.0060
                         'International Tables Vol C Tables 4.2.6.8 and 6.1.1.4'
    'Co' 'Co' 0.3494 0.9721
                         'International Tables Vol C Tables 4.2.6.8 and 6.1.1.4'
_computing_data_collection     'SMART (Bruker, 2007)'
_computing_cell_refinement     'SAINT (Bruker, 2007)'
_computing_data_reduction     'SAINT (Bruker, 2007)'
_computing_structure_solution     'SHELXS97 (Sheldrick, 2008)'
_computing_structure_refinement     'SHELXL97 (Sheldrick, 2008)'
_computing_molecular_graphics     'SHELXTL (Sheldrick, 2008)'
_computing_publication_material     'SHELXTL (Sheldrick, 2008)'
loop_
    _atom_site_type_symbol
    _atom_site_label
    _atom_site_fract_x
    _atom_site_fract_y
    _atom_site_fract_z
    _atom_site_U_iso_or_equiv
    _atom_site_adp_type
    _atom_site_calc_flag
    _atom_site_refinement_flags
    _atom_site_occupancy
    _atom_site_symmetry_multiplicity
    _atom_site_disorder_assembly
    _atom_site_disorder_group
    Co Co1 0.5000 0.5000 0.5000 0.02777(17) Uani d S 1 2 . .
    N N1 0.9890(3) 0.69581(10) 0.5346(2) 0.0260(5) Uani d . 1 1 . .
    N N2 0.9847(3) 0.79831(10) 0.5396(2) 0.0271(5) Uani d . 1 1 . .
    O O1 0.7555(2) 0.55086(8) 0.57519(19) 0.0330(5) Uani d . 1 1 . .
    O O2 0.6575(2) 0.63795(9) 0.4517(2) 0.0360(5) Uani d . 1 1 . .
    O O3 0.6708(3) 0.87653(10) 0.4610(2) 0.0436(5) Uani d . 1 1 . .
    O O4 0.8026(3) 0.94740(9) 0.6224(2) 0.0420(5) Uani d . 1 1 . .
    O O5 0.4298(3) 0.51633(9) 0.6890(2) 0.0378(5) Uani d . 1 1 . .
    H H5D 0.5133 0.4951 0.7474 0.045 Uiso d R 1 1 . .
    H H5E 0.3210 0.5052 0.6967 0.045 Uiso d R 1 1 . .
    O O6 0.3338(2) 0.57873(8) 0.4121(2) 0.0362(5) Uani d . 1 1 . .
    H H6C 0.2891 0.5705 0.3251 0.043 Uiso d R 1 1 . .
    H H6D 0.4099 0.6094 0.4164 0.043 Uiso d R 1 1 . .
    O O7 0.9160(3) 0.52003(10) 0.2867(2) 0.0486(6) Uani d . 1 1 . .
    H H7C 1.0178 0.4993 0.3180 0.058 Uiso d R 1 1 . .
    H H7D 0.9076 0.5300 0.2014 0.058 Uiso d R 1 1 . .
    O O8 0.8449(3) 0.56024(10) 1.0065(2) 0.0514(6) Uani d . 1 1 . .
    H H8F 0.8127 0.5261 0.9615 0.062 Uiso d R 1 1 . .
    H H8G 0.9424 0.5748 0.9852 0.062 Uiso d R 1 1 . .
    C C1 0.9848(4) 0.74613(12) 0.6159(3) 0.0261(6) Uani d . 1 1 . .
    C C2 0.9827(4) 0.78113(12) 0.4026(3) 0.0270(6) Uani d . 1 1 . .
    C C3 0.9845(4) 0.71627(12) 0.3987(3) 0.0270(6) Uani d . 1 1 . .
    C C4 0.9742(4) 0.68298(14) 0.2765(3) 0.0334(7) Uani d . 1 1 . .
    H H4 0.9752 0.6392 0.2748 0.040 Uiso calc R 1 1 . .
    C C5 0.9624(4) 0.71819(15) 0.1572(3) 0.0391(7) Uani d . 1 1 . .
    H H5A 0.9547 0.6978 0.0721 0.047 Uiso calc R 1 1 . .
    C C6 0.9615(4) 0.78393(15) 0.1605(3) 0.0411(8) Uani d . 1 1 . .
    H H6A 0.9532 0.8061 0.0773 0.049 Uiso calc R 1 1 . .
    C C7 0.9727(4) 0.81696(14) 0.2830(3) 0.0367(7) Uani d . 1 1 . .
    H H7 0.9734 0.8607 0.2853 0.044 Uiso calc R 1 1 . .
    C C8 0.9780(4) 0.74391(14) 0.7636(3) 0.0373(7) Uani d . 1 1 . .
    H H8A 1.0481 0.7787 0.8138 0.056 Uiso calc R 1 1 . .
    H H8B 1.0329 0.7051 0.8054 0.056 Uiso calc R 1 1 . .
    H H8C 0.8484 0.7464 0.7686 0.056 Uiso calc R 1 1 . .
    C C9 0.7804(4) 0.60450(12) 0.5301(3) 0.0259(6) Uani d . 1 1 . .
    C C10 0.9814(4) 0.63010(12) 0.5744(3) 0.0294(6) Uani d . 1 1 . .
    H H10A 1.0296 0.6261 0.6758 0.035 Uiso calc R 1 1 . .
    H H10B 1.0621 0.6054 0.5303 0.035 Uiso calc R 1 1 . .
    C C11 0.8025(4) 0.89776(13) 0.5524(3) 0.0303(6) Uani d . 1 1 . .
    C C12 0.9927(4) 0.86308(12) 0.5904(3) 0.0319(6) Uani d . 1 1 . .
    H H12A 1.0823 0.8864 0.5519 0.038 Uiso calc R 1 1 . .
    H H12B 1.0409 0.8628 0.6922 0.038 Uiso calc R 1 1 . .
loop_
    _atom_site_aniso_label
    _atom_site_aniso_U_11
    _atom_site_aniso_U_22
    _atom_site_aniso_U_33
    _atom_site_aniso_U_12
    _atom_site_aniso_U_13
    _atom_site_aniso_U_23
    Co1 0.0247(3) 0.0239(3) 0.0339(3) -0.0009(2) 0.0062(2) 0.0047(2)
    N1 0.0230(11) 0.0213(12) 0.0321(13) -0.0029(9) 0.0042(10) 0.0030(9)
    N2 0.0252(12) 0.0210(12) 0.0336(13) -0.0013(9) 0.0049(10) -0.0016(9)
    O1 0.0307(10) 0.0249(11) 0.0408(11) -0.0050(8) 0.0043(9) 0.0085(8)
    O2 0.0251(10) 0.0307(11) 0.0479(12) -0.0007(9) 0.0017(9) 0.0102(9)
    O3 0.0330(11) 0.0439(13) 0.0475(13) 0.0033(10) -0.0014(10) -0.0140(10)
    O4 0.0455(12) 0.0305(12) 0.0453(13) 0.0092(9) 0.0030(10) -0.0110(9)
    O5 0.0300(11) 0.0438(13) 0.0394(12) 0.0004(9) 0.0090(9) 0.0057(9)
    O6 0.0323(11) 0.0297(11) 0.0431(12) -0.0013(9) 0.0035(9) 0.0052(8)
    O7 0.0363(12) 0.0547(14) 0.0568(14) 0.0068(10) 0.0155(11) 0.0069(11)
    O8 0.0426(13) 0.0466(14) 0.0690(16) -0.0077(11) 0.0219(11) -0.0166(11)
    C1 0.0209(14) 0.0255(15) 0.0300(15) -0.0009(11) 0.0032(11) 0.0014(11)
    C2 0.0225(14) 0.0250(15) 0.0339(15) 0.0003(11) 0.0079(11) 0.0017(11)
    C3 0.0208(14) 0.0271(15) 0.0327(15) -0.0001(11) 0.0062(11) 0.0013(11)
    C4 0.0291(15) 0.0314(17) 0.0403(17) 0.0002(12) 0.0096(13) -0.0041(13)
    C5 0.0359(17) 0.050(2) 0.0338(17) 0.0012(14) 0.0128(13) -0.0035(14)
    C6 0.0379(18) 0.051(2) 0.0366(18) 0.0008(15) 0.0137(14) 0.0141(14)
    C7 0.0329(16) 0.0305(17) 0.0480(19) 0.0010(13) 0.0126(14) 0.0099(13)
    C8 0.0368(17) 0.0397(18) 0.0335(17) -0.0052(13) 0.0058(13) 0.0014(13)
    C9 0.0296(15) 0.0227(15) 0.0274(14) -0.0018(12) 0.0108(12) -0.0013(11)
    C10 0.0267(15) 0.0223(15) 0.0367(16) -0.0007(11) 0.0039(12) 0.0035(11)
    C11 0.0326(16) 0.0272(16) 0.0309(16) -0.0010(12) 0.0078(13) 0.0033(12)
    C12 0.0281(15) 0.0239(15) 0.0421(17) -0.0015(12) 0.0059(12) -0.0047(12)
_geom_special_details
;
;
loop_
    _geom_bond_atom_site_label_1
    _geom_bond_atom_site_label_2
    _geom_bond_site_symmetry_2
    _geom_bond_distance
    _geom_bond_publ_flag
    Co1 O5 . 2.0758(19) ?
    Co1 O5 3_666 2.0758(19) ?
    Co1 O6 3_666 2.1146(17) ?
    Co1 O6 . 2.1146(17) ?
    Co1 O1 . 2.1157(17) ?
    Co1 O1 3_666 2.1157(17) ?
    N1 C1 . 1.339(3) ?
    N1 C3 . 1.395(3) ?
    N1 C10 . 1.454(3) ?
    N2 C1 . 1.338(3) ?
    N2 C2 . 1.390(3) ?
    N2 C12 . 1.459(3) ?
    O1 C9 . 1.252(3) ?
    O2 C9 . 1.243(3) ?
    O3 C11 . 1.219(3) ?
    O4 C11 . 1.258(3) ?
    O5 H5D . 0.8500 ?
    O5 H5E . 0.8500 ?
    O6 H6C . 0.8500 ?
    O6 H6D . 0.8500 ?
    O7 H7C . 0.8500 ?
    O7 H7D . 0.8501 ?
    O8 H8F . 0.8500 ?
    O8 H8G . 0.8501 ?
    C1 C8 . 1.464(4) ?
    C2 C3 . 1.378(4) ?
    C2 C7 . 1.384(4) ?
    C3 C4 . 1.377(4) ?
    C4 C5 . 1.373(4) ?
    C4 H4 . 0.9300 ?
    C5 C6 . 1.397(4) ?
    C5 H5A . 0.9300 ?
    C6 C7 . 1.376(4) ?
    C6 H6A . 0.9300 ?
    C7 H7 . 0.9300 ?
    C8 H8A . 0.9600 ?
    C8 H8B . 0.9600 ?
    C8 H8C . 0.9600 ?
    C9 C10 . 1.518(3) ?
    C10 H10A . 0.9700 ?
    C10 H10B . 0.9700 ?
    C11 C12 . 1.530(4) ?
    C12 H12A . 0.9700 ?
    C12 H12B . 0.9700 ?
loop_
    _geom_angle_atom_site_label_1
    _geom_angle_atom_site_label_2
    _geom_angle_atom_site_label_3
    _geom_angle_site_symmetry_1
    _geom_angle_site_symmetry_3
    _geom_angle
    _geom_angle_publ_flag
    O5 Co1 O5 . 3_666 180.0 ?
    O5 Co1 O6 . 3_666 90.84(7) ?
    O5 Co1 O6 3_666 3_666 89.16(8) ?
    O5 Co1 O6 . . 89.16(8) ?
    O5 Co1 O6 3_666 . 90.84(7) ?
    O6 Co1 O6 3_666 . 180.0 ?
    O5 Co1 O1 . . 90.03(8) ?
    O5 Co1 O1 3_666 . 89.97(8) ?
    O6 Co1 O1 3_666 . 84.29(7) ?
    O6 Co1 O1 . . 95.71(7) ?
    O5 Co1 O1 . 3_666 89.97(8) ?
    O5 Co1 O1 3_666 3_666 90.03(8) ?
    O6 Co1 O1 3_666 3_666 95.71(7) ?
    O6 Co1 O1 . 3_666 84.29(7) ?
    O1 Co1 O1 . 3_666 180.00(8) ?
    C1 N1 C3 . . 108.8(2) ?
    C1 N1 C10 . . 126.7(2) ?
    C3 N1 C10 . . 124.2(2) ?
    C1 N2 C2 . . 108.8(2) ?
    C1 N2 C12 . . 126.5(2) ?
    C2 N2 C12 . . 124.6(2) ?
    C9 O1 Co1 . . 122.42(16) ?
    Co1 O5 H5D . . 102.5 ?
    Co1 O5 H5E . . 118.9 ?
    H5D O5 H5E . . 108.4 ?
    Co1 O6 H6C . . 106.2 ?
    Co1 O6 H6D . . 106.7 ?
    H6C O6 H6D . . 106.5 ?
    H7C O7 H7D . . 108.6 ?
    H8F O8 H8G . . 108.7 ?
    N2 C1 N1 . . 108.9(2) ?
    N2 C1 C8 . . 125.9(2) ?
    N1 C1 C8 . . 125.2(2) ?
    C3 C2 C7 . . 121.7(3) ?
    C3 C2 N2 . . 106.9(2) ?
    C7 C2 N2 . . 131.4(3) ?
    C4 C3 C2 . . 122.6(2) ?
    C4 C3 N1 . . 130.9(3) ?
    C2 C3 N1 . . 106.4(2) ?
    C5 C4 C3 . . 116.1(3) ?
    C5 C4 H4 . . 122.0 ?
    C3 C4 H4 . . 122.0 ?
    C4 C5 C6 . . 121.6(3) ?
    C4 C5 H5A . . 119.2 ?
    C6 C5 H5A . . 119.2 ?
    C7 C6 C5 . . 122.0(3) ?
    C7 C6 H6A . . 119.0 ?
    C5 C6 H6A . . 119.0 ?
    C6 C7 C2 . . 116.0(3) ?
    C6 C7 H7 . . 122.0 ?
    C2 C7 H7 . . 122.0 ?
    C1 C8 H8A . . 109.5 ?
    C1 C8 H8B . . 109.5 ?
    H8A C8 H8B . . 109.5 ?
    C1 C8 H8C . . 109.5 ?
    H8A C8 H8C . . 109.5 ?
    H8B C8 H8C . . 109.5 ?
    O2 C9 O1 . . 126.3(2) ?
    O2 C9 C10 . . 117.5(2) ?
    O1 C9 C10 . . 116.2(2) ?
    N1 C10 C9 . . 111.6(2) ?
    N1 C10 H10A . . 109.3 ?
    C9 C10 H10A . . 109.3 ?
    N1 C10 H10B . . 109.3 ?
    C9 C10 H10B . . 109.3 ?
    H10A C10 H10B . . 108.0 ?
    O3 C11 O4 . . 127.0(3) ?
    O3 C11 C12 . . 119.6(2) ?
    O4 C11 C12 . . 113.4(2) ?
    N2 C12 C11 . . 114.6(2) ?
    N2 C12 H12A . . 108.6 ?
    C11 C12 H12A . . 108.6 ?
    N2 C12 H12B . . 108.6 ?
    C11 C12 H12B . . 108.6 ?
    H12A C12 H12B . . 107.6 ?
loop_
    _geom_torsion_atom_site_label_1
    _geom_torsion_atom_site_label_2
    _geom_torsion_atom_site_label_3
    _geom_torsion_atom_site_label_4
    _geom_torsion_site_symmetry_1
    _geom_torsion_site_symmetry_2
    _geom_torsion_site_symmetry_3
    _geom_torsion_site_symmetry_4
    _geom_torsion
    _geom_torsion_publ_flag
    O5 Co1 O1 C9 . . . . -107.6(2) ?
    O5 Co1 O1 C9 3_666 . . . 72.4(2) ?
    O6 Co1 O1 C9 3_666 . . . 161.6(2) ?
    O6 Co1 O1 C9 . . . . -18.4(2) ?
    C2 N2 C1 N1 . . . . 1.9(3) ?
    C12 N2 C1 N1 . . . . -175.9(2) ?
    C2 N2 C1 C8 . . . . -177.1(3) ?
    C12 N2 C1 C8 . . . . 5.1(4) ?
    C3 N1 C1 N2 . . . . -2.2(3) ?
    C10 N1 C1 N2 . . . . -176.8(2) ?
    C3 N1 C1 C8 . . . . 176.8(2) ?
    C10 N1 C1 C8 . . . . 2.2(4) ?
    C1 N2 C2 C3 . . . . -0.9(3) ?
    C12 N2 C2 C3 . . . . 177.0(2) ?
    C1 N2 C2 C7 . . . . 176.4(3) ?
    C12 N2 C2 C7 . . . . -5.7(4) ?
    C7 C2 C3 C4 . . . . -0.8(4) ?
    N2 C2 C3 C4 . . . . 176.8(2) ?
    C7 C2 C3 N1 . . . . -178.1(2) ?
    N2 C2 C3 N1 . . . . -0.5(3) ?
    C1 N1 C3 C4 . . . . -175.4(3) ?
    C10 N1 C3 C4 . . . . -0.6(4) ?
    C1 N1 C3 C2 . . . . 1.6(3) ?
    C10 N1 C3 C2 . . . . 176.4(2) ?
    C2 C3 C4 C5 . . . . 0.1(4) ?
    N1 C3 C4 C5 . . . . 176.7(3) ?
    C3 C4 C5 C6 . . . . 0.2(4) ?
    C4 C5 C6 C7 . . . . 0.1(4) ?
    C5 C6 C7 C2 . . . . -0.7(4) ?
    C3 C2 C7 C6 . . . . 1.0(4) ?
    N2 C2 C7 C6 . . . . -176.0(3) ?
    Co1 O1 C9 O2 . . . . 9.4(4) ?
    Co1 O1 C9 C10 . . . . -169.50(17) ?
    C1 N1 C10 C9 . . . . 95.3(3) ?
    C3 N1 C10 C9 . . . . -78.6(3) ?
    O2 C9 C10 N1 . . . . 9.7(3) ?
    O1 C9 C10 N1 . . . . -171.3(2) ?
    C1 N2 C12 C11 . . . . -102.4(3) ?
    C2 N2 C12 C11 . . . . 80.1(3) ?
    O3 C11 C12 N2 . . . . -15.7(4) ?
    O4 C11 C12 N2 . . . . 164.9(2) ?
loop_
    _geom_hbond_atom_site_label_D
    _geom_hbond_atom_site_label_H
    _geom_hbond_atom_site_label_A
    _geom_hbond_site_symmetry_A
    _geom_hbond_distance_DH
    _geom_hbond_distance_HA
    _geom_hbond_distance_DA
    _geom_hbond_angle_DHA
    O5 H5D O4 2_646 0.85 1.89 2.742(3) 180
    O5 H5E O7 3_666 0.85 1.86 2.706(3) 179
    O6 H6C O4 4_575 0.85 2.05 2.847(3) 156
    O6 H6D O2 . 0.85 1.85 2.614(2) 149
    O7 H7C O1 3_766 0.85 2.02 2.859(3) 170
    O7 H7D O8 1_554 0.85 1.96 2.797(3) 170
    O8 H8F O4 2_646 0.85 1.96 2.793(3) 168
    O8 H8G O3 4_676 0.85 2.03 2.863(3) 169
data_global
_journal_date_recd_electronic     2011-07-09
_journal_date_accepted     2011-07-19
_journal_name_full     'Acta Crystallographica, Section E'
_journal_year     2011
_journal_volume     67
_journal_issue      9
_journal_page_first     m1170
_journal_page_last     m1170
_journal_paper_category     QM
_journal_coeditor_code     HY2449
_publ_contact_author_name     'Xiu-Ling Feng'
_publ_contact_author_address
;
College of Chemistry and Chemical Engineering
Huaihua University
Huaihua 418008
People's Republic of China
;
_publ_contact_author_email     'xiulingfeng2001@sina.com'
_publ_contact_author_fax     ?
_publ_contact_author_phone     '15115121472'
_publ_section_title
;\
Tetraaquabis(2-methyl-1<i>H</i>-benzimidazolium-1,3-diacetato-\k<i>O</i>)\
cobalt(II) tetrahydrate
;
loop_
    _publ_author_name
    _publ_author_footnote
    _publ_author_address
    'Feng, Xiu-Ling' .
;
College of Chemistry and Chemical Engineering
Huaihua University
Huaihua 418008
People's Republic of China
;
    'Zhang, Yu-Ping' .
;
Wuling Electric Power Group Corporation
Changsha 410000
People's Republic of China
;
