# Supplementary material for: Tetra­aqua­bis­(2-methyl-1H-benzimidazolium-1,3-diacetato-κO)cobalt(II) tetra­hydrate
Source: Acta Crystallogr Sect E Struct Rep Online. 2011 Aug 2;67(Pt 9):m1170. doi: 10.1107/S1600536811029059 (PMC3200967; doi:10.1107/S1600536811029059)
Supplement: Supplementary file 2 [file e-67-m1170-Isup2.hkl]

# 
# h,k,l, Fc-squared, Fo-squared, sigma(Fo-squared) and status flag 
# 
data_I
_shelx_title ' 110525e in P2(1)/n' 
_shelx_refln_list_code          4 
_shelx_F_calc_maximum      184.02 
_exptl_crystal_F_000       730.00 
_reflns_d_resolution_high  0.8405 
 
loop_ 
 _symmetry_equiv_pos_as_xyz 
 'x, y, z' 
 '-x+1/2, y+1/2, -z+1/2' 
 '-x, -y, -z' 
 'x-1/2, -y-1/2, z-1/2' 
 
_cell_length_a     7.2930 
_cell_length_b    21.2398 
_cell_length_c     9.8123 
_cell_angle_alpha  90.000 
_cell_angle_beta  104.907 
_cell_angle_gamma  90.000 
 
_shelx_F_squared_multiplier     1.000 
 
loop_ 
 _refln_index_h 
 _refln_index_k 
 _refln_index_l 
 _refln_F_squared_calc 
 _refln_F_squared_meas 
 _refln_F_squared_sigma 
 _refln_observed_status 
   2   0   0    33862.89    36404.62    205.00 o 
   4   0   0    13039.02    14290.55    142.94 o 
   6   0   0     5209.52     5666.91    107.30 o 
   8   0   0      421.21      371.26     51.09 o 
   1   1   0     3031.72     2786.34     64.65 o 
   2   1   0     3587.88     3906.66     42.64 o 
   3   1   0      598.05      566.46     16.75 o 
   4   1   0     2058.64     2368.66     39.42 o 
   5   1   0     1227.46     1223.69     31.68 o 
   6   1   0     2076.95     2092.25     46.18 o 
   7   1   0      199.05      201.13     18.09 o 
   8   1   0      416.04      310.55     47.29 o 
   1   2   0       13.96       34.59      4.61 o 
   2   2   0    17380.46    19659.27    111.91 o 
   3   2   0        6.91        5.91      5.59 o 
   4   2   0     1480.66     1566.01     32.05 o 
   5   2   0      105.04      117.96     12.24 o 
   6   2   0      375.30      309.16     19.43 o 
   7   2   0       96.47       73.93     14.04 o 
   8   2   0       41.71       36.86     16.64 o 
   1   3   0     2094.34     1866.80     26.13 o 
   2   3   0      784.17      742.44     19.72 o 
   3   3   0     2320.91     2194.52    104.82 o 
   4   3   0     2470.11     2771.55     45.26 o 
   5   3   0     1259.29     1231.53     32.52 o 
   6   3   0       61.96       54.05     10.34 o 
   7   3   0      106.16       77.13     16.14 o 
   8   3   0      425.65      381.10     37.04 o 
   0   4   0     6441.17     6370.70     86.86 o 
   1   4   0       28.46       30.05      5.45 o 
   2   4   0    19536.42    20938.76    468.81 o 
   3   4   0        7.57       12.51      6.77 o 
   4   4   0     3028.05     3254.80     55.92 o 
   5   4   0      180.17      178.37     13.78 o 
   6   4   0        3.04        3.57      8.55 o 
   7   4   0      175.05      183.51     20.08 o 
   8   4   0      248.84      221.63     29.51 o 
   1   5   0     1575.13     1480.54     32.85 o 
   2   5   0    11385.41    12423.30    212.38 o 
   3   5   0     2049.54     2066.54     40.42 o 
   4   5   0      558.79      568.76     24.43 o 
   5   5   0      512.34      471.54     24.93 o 
   6   5   0       78.83       82.33     12.08 o 
   7   5   0       94.39       97.30     16.90 o 
   8   5   0       96.30       75.26     16.88 o 
   0   6   0      131.69      106.76     15.10 o 
   1   6   0      316.16      269.06     13.10 o 
   2   6   0    10547.67    11031.61    199.54 o 
   3   6   0       24.28       35.08      7.93 o 
   4   6   0      452.57      443.44     22.09 o 
   5   6   0        0.01       -1.93      7.42 o 
   6   6   0       39.78       44.99     13.39 o 
   7   6   0       31.14       26.36     13.03 o 
   8   6   0      121.57      115.37     19.21 o 
   1   7   0     2852.99     2613.14     56.04 o 
   2   7   0     1924.57     2107.78     55.00 o 
   3   7   0     2153.42     2064.92     48.65 o 
   4   7   0      139.14      147.20     14.45 o 
   5   7   0      317.23      302.29     21.51 o 
   6   7   0        0.01        3.57      9.70 o 
   7   7   0      418.30      387.62     28.52 o 
   8   7   0       10.33        1.57     12.13 o 
   0   8   0     2237.16     2123.44     67.30 o 
   1   8   0     1132.46     1169.71     29.81 o 
   2   8   0     3805.18     3956.85     65.65 o 
   3   8   0        1.68        7.35      7.31 o 
   4   8   0      150.13      153.61     15.85 o 
   5   8   0      107.11       96.37     14.03 o 
   6   8   0      301.26      294.31     23.73 o 
   7   8   0        2.44       -3.75     10.37 o 
   1   9   0     1188.12     1065.41     30.35 o 
   2   9   0      625.19      756.84     26.55 o 
   3   9   0     1322.87     1343.14     37.48 o 
   4   9   0     1103.66     1140.06     37.53 o 
   5   9   0       99.50       89.37     13.17 o 
   6   9   0        8.83        4.00     10.04 o 
   7   9   0      211.74      204.23     22.19 o 
   0  10   0     2480.89     2813.76     86.92 o 
   1  10   0      117.42      113.25     12.26 o 
   2  10   0     6472.55     6893.04     83.20 o 
   3  10   0        3.07        6.61      8.46 o 
   4  10   0     1375.36     1414.79     47.12 o 
   5  10   0        0.59       -8.74      8.33 o 
   6  10   0      237.90      219.53     22.15 o 
   7  10   0        0.04        5.56     11.05 o 
   1  11   0     1532.96     1399.29     45.26 o 
   2  11   0       12.75       24.89      9.61 o 
   3  11   0      594.10      554.05     26.79 o 
   4  11   0     1224.07     1159.22     40.32 o 
   5  11   0      322.77      347.91     25.65 o 
   6  11   0      193.88      199.57     21.51 o 
   7  11   0      124.25      123.78     21.14 o 
   0  12   0      960.68     1266.67     64.04 o 
   1  12   0      245.34      261.23     36.21 o 
   2  12   0      275.20      231.85     17.76 o 
   3  12   0       40.83       27.60     10.30 o 
   4  12   0        4.31        7.99      8.64 o 
   5  12   0       10.86        4.33      9.80 o 
   6  12   0       10.14        5.11     11.28 o 
   7  12   0       27.42       15.22     14.01 o 
   1  13   0     1963.96     1986.68     58.59 o 
   2  13   0      365.47      338.23     22.94 o 
   3  13   0      169.24      154.83     19.35 o 
   4  13   0        3.54       10.80      9.67 o 
   5  13   0      545.82      531.85     31.99 o 
   6  13   0        7.41        8.58     12.39 o 
   7  13   0      182.25      226.15     26.83 o 
   0  14   0     2483.55     2561.33     97.55 o 
   1  14   0       73.45       90.20     15.54 o 
   2  14   0     1850.76     2038.09     53.51 o 
   3  14   0        3.02       20.99     11.19 o 
   4  14   0      206.62      200.04     20.88 o 
   5  14   0        4.87        2.56     11.82 o 
   6  14   0      769.51      838.05     50.09 o 
   1  15   0     1132.06     1074.33     47.29 o 
   2  15   0       94.30       99.53     19.62 o 
   3  15   0      552.41      562.85     31.47 o 
   4  15   0      165.44      192.89     20.97 o 
   5  15   0      336.66      320.21     26.22 o 
   6  15   0        3.54       17.74     15.81 o 
   0  16   0     3086.93     3192.07    120.37 o 
   1  16   0       21.89       37.10     14.72 o 
   2  16   0      623.39      661.28     39.70 o 
   3  16   0       13.77       17.09     12.40 o 
   4  16   0      569.64      613.08     34.71 o 
   5  16   0      132.47      103.09     18.40 o 
   6  16   0      634.74      700.85     49.34 o 
   1  17   0       16.71       14.15     13.70 o 
   2  17   0        0.58       13.84     12.17 o 
   3  17   0      481.66      464.64     31.04 o 
   4  17   0      507.60      473.05     32.32 o 
   5  17   0       20.85       18.51     15.90 o 
   6  17   0        0.66       -5.76     14.18 o 
   0  18   0      160.33      177.97     33.90 o 
   1  18   0       35.04       28.91     14.16 o 
   2  18   0      125.81      107.29     19.83 o 
   3  18   0       28.88       28.46     17.33 o 
   4  18   0      252.16      284.18     26.21 o 
   5  18   0        0.06       -9.15     13.54 o 
   1  19   0      642.18      639.65     43.68 o 
   2  19   0       61.40       36.58     15.45 o 
   3  19   0      743.98      768.27     74.32 o 
   4  19   0       30.00       23.73     14.36 o 
   5  19   0      308.65      313.62     30.49 o 
   0  20   0      599.32      613.60     62.89 o 
   1  20   0        2.14       14.86     12.83 o 
   2  20   0        7.48       -0.97     13.33 o 
   3  20   0       19.66       15.53     18.44 o 
   4  20   0      655.98      738.64     51.53 o 
   5  20   0        9.26       21.19     16.44 o 
   1  21   0      275.92      306.02     36.68 o 
   2  21   0      122.32      122.28     25.81 o 
   3  21   0        8.93        3.06     15.92 o 
   4  21   0       60.73       65.10     24.14 o 
   0  22   0      453.00      415.35     55.45 o 
   1  22   0       94.64       93.31     22.66 o 
   2  22   0      121.83       83.97     22.42 o 
   3  22   0        8.01       12.03     17.10 o 
   4  22   0      245.40      243.15     32.15 o 
   1  23   0      381.52      413.63     40.72 o 
   2  23   0       19.83       12.51     17.07 o 
   3  23   0      114.29       95.38     26.02 o 
   0  24   0       67.93       93.53     30.15 o 
   1  24   0       25.51       29.33     17.54 o 
   2  24   0      294.10      402.60     39.25 o 
   1  25   0       19.29       -4.34     18.38 o 
  -7   0   1       49.79       82.88     19.47 o 
  -5   0   1     1834.96     1903.35     41.48 o 
  -3   0   1    27206.69    31841.21    283.46 o 
  -1   0   1      297.11      293.05     13.89 o 
   1   0   1      369.96      365.22     12.82 o 
   3   0   1       22.04       -5.10      6.84 o 
   5   0   1       14.58       17.12     10.45 o 
   7   0   1      319.92      385.15     51.09 o 
  -8   1   1      266.57      294.03     26.62 o 
  -7   1   1      336.51      335.70     21.68 o 
  -6   1   1       32.88       28.85      8.53 o 
  -5   1   1      274.78      265.58     13.25 o 
  -4   1   1      910.11      890.61     22.14 o 
  -3   1   1     2046.48     2276.52     29.97 o 
  -2   1   1     5351.65     5091.97     38.12 o 
  -1   1   1     1243.44     1327.49     45.50 o 
   0   1   1     4993.44     4171.92     55.83 o 
   1   1   1     4877.34     5558.49     43.55 o 
   2   1   1      572.60      522.67     10.35 o 
   3   1   1      447.44      525.04     16.59 o 
   4   1   1     3215.44     3377.84     47.38 o 
   5   1   1        5.40        5.93      7.18 o 
   6   1   1       38.81       29.27      9.34 o 
   7   1   1      113.28       64.70     20.61 o 
   8   1   1      285.89      254.02     33.54 o 
  -8   2   1        0.01       10.50     14.51 o 
  -7   2   1     2420.85     2532.73     55.45 o 
  -6   2   1        4.88        8.56      8.55 o 
  -5   2   1     2337.38     2379.43     43.96 o 
  -4   2   1      202.36      196.24     10.96 o 
  -3   2   1     2004.10     2084.76     28.26 o 
  -2   2   1        8.13        1.06      3.74 o 
  -1   2   1    21697.68    23222.33    481.69 o 
   0   2   1      824.69      696.65     10.63 o 
   1   2   1    11238.69    11665.34     63.59 o 
   2   2   1      165.59      154.09      6.11 o 
   3   2   1     9937.67    11480.57     86.44 o 
   4   2   1       15.24        6.51      5.81 o 
   5   2   1     1536.42     1681.93     49.94 o 
   6   2   1      134.39      126.93     16.55 o 
   7   2   1      618.33      723.59     47.49 o 
   8   2   1       12.25       14.12     14.98 o 
  -8   3   1      103.70       91.44     16.41 o 
  -7   3   1       21.02       24.15     11.61 o 
  -6   3   1       54.85       48.99      9.99 o 
  -5   3   1      978.67     1011.06     33.30 o 
  -4   3   1     1401.48     1293.58     25.30 o 
  -3   3   1     3880.07     4189.68     40.23 o 
  -2   3   1     3831.98     3691.44     41.90 o 
  -1   3   1     6384.94     7279.84     79.78 o 
   0   3   1     2549.80     2312.77     65.95 o 
   1   3   1      331.50      351.76     11.49 o 
   2   3   1     1261.81     1111.63     32.31 o 
   3   3   1      583.52      577.60     17.67 o 
   4   3   1     1744.32     1700.11     34.02 o 
   5   3   1      117.91      103.41     11.01 o 
   6   3   1      129.48      136.45     17.91 o 
   7   3   1       39.76       20.25     15.93 o 
   8   3   1       97.73       90.17     22.39 o 
  -8   4   1       17.06       11.52     14.16 o 
  -7   4   1        3.67        8.14      9.80 o 
  -6   4   1       37.97       26.34      8.74 o 
  -5   4   1       17.68        6.92      7.64 o 
  -4   4   1      266.79      261.93     11.69 o 
  -3   4   1     1135.03     1161.65     20.17 o 
  -2   4   1        7.16        4.63      5.53 o 
  -1   4   1      370.39      325.47      9.71 o 
   0   4   1      814.20      760.16     14.18 o 
   1   4   1     2595.05     2568.45     30.74 o 
   2   4   1      104.80       86.00      8.48 o 
   3   4   1     8379.10     8581.76    223.99 o 
   4   4   1        2.65        2.90      5.68 o 
   5   4   1      993.90      991.23     29.36 o 
   6   4   1       35.24       23.36     10.35 o 
   7   4   1        1.33        0.76     12.90 o 
   8   4   1       12.01        8.27     25.08 o 
  -8   5   1       44.17       17.70     14.36 o 
  -7   5   1      137.20      140.11     15.78 o 
  -6   5   1      246.25      233.74     19.45 o 
  -5   5   1     2182.25     2152.57     49.98 o 
  -4   5   1     1114.62     1023.76     21.06 o 
  -3   5   1     1284.41     1403.10     22.03 o 
  -2   5   1     1271.77     1220.78     19.80 o 
  -1   5   1     1863.61     2006.06     24.98 o 
   0   5   1     3023.89     3029.97     44.49 o 
   1   5   1      435.31      391.57     10.26 o 
   2   5   1     3323.15     2918.14     67.52 o 
   3   5   1      406.62      373.17     19.01 o 
   4   5   1      352.48      298.45     18.87 o 
   5   5   1      160.09      161.09     13.67 o 
   6   5   1      533.32      529.94     29.85 o 
   7   5   1      223.68      198.45     21.62 o 
  -8   6   1        1.54        1.55     12.16 o 
  -7   6   1        3.11       -3.97     10.47 o 
  -6   6   1       47.15       39.10     11.21 o 
  -5   6   1      191.82      170.19     16.01 o 
  -4   6   1      409.63      374.74     20.03 o 
  -3   6   1       56.50       43.09      5.54 o 
  -2   6   1      126.33      113.46      7.43 o 
  -1   6   1      703.34      704.38     16.33 o 
   0   6   1       21.94       30.52      5.15 o 
   1   6   1     6434.41     6428.99    118.42 o 
   2   6   1      466.12      409.23     27.63 o 
   3   6   1     2558.14     2629.01     48.72 o 
   4   6   1       21.62       15.55      9.78 o 
   5   6   1     1225.48     1243.43     45.52 o 
   6   6   1        7.68        5.39      9.56 o 
   7   6   1      147.24      124.66     19.67 o 
  -8   7   1       30.30       23.75     15.53 o 
  -7   7   1       64.48       31.71     13.05 o 
  -6   7   1      306.45      327.55     25.58 o 
  -5   7   1       49.06       38.37     10.81 o 
  -4   7   1      661.76      595.90     25.23 o 
  -3   7   1      672.78      811.54     17.65 o 
  -2   7   1      932.09      786.16     17.80 o 
  -1   7   1     9722.65    10101.46     74.09 o 
   0   7   1     3711.93     3613.06     72.78 o 
   1   7   1     3354.02     3587.57     49.16 o 
   2   7   1     4076.45     3992.58     81.25 o 
   3   7   1      530.53      543.38     23.71 o 
   4   7   1       30.30       22.38      8.57 o 
   5   7   1      224.28      200.81     19.39 o 
   6   7   1      540.09      537.91     30.78 o 
   7   7   1       19.51       22.61     14.56 o 
  -8   8   1       23.72       23.29     16.26 o 
  -7   8   1      584.94      549.73     32.75 o 
  -6   8   1        3.11       -1.46      9.98 o 
  -5   8   1     1409.14     1415.44     47.84 o 
  -4   8   1      449.45      409.46     21.93 o 
  -3   8   1     1280.13     1272.40     23.07 o 
  -2   8   1      667.79      638.09     17.45 o 
  -1   8   1       18.74        3.95      4.65 o 
   0   8   1       42.04       65.10     22.31 o 
   1   8   1     5407.18     5862.06     92.87 o 
   2   8   1       46.75       42.38      5.99 o 
   3   8   1      268.41      307.24     21.87 o 
   4   8   1      292.42      267.31     19.63 o 
   5   8   1      199.55      213.29     19.41 o 
   6   8   1       22.21       15.35     13.65 o 
   7   8   1       17.47       17.32     14.00 o 
  -7   9   1      415.58      357.67     34.09 o 
  -6   9   1      179.84      176.99     19.72 o 
  -5   9   1       16.13        9.60      9.50 o 
  -4   9   1      409.59      407.37     22.86 o 
  -3   9   1      985.23     1082.45     22.55 o 
  -2   9   1     1287.72     1253.83     25.54 o 
  -1   9   1     3575.05     4164.10     58.71 o 
   0   9   1     2100.71     1980.53     46.73 o 
   1   9   1      239.57      235.35     18.27 o 
   2   9   1     2759.41     2693.26     73.24 o 
   3   9   1      621.20      726.75     29.66 o 
   4   9   1      263.12      268.60     20.52 o 
   5   9   1     1577.98     1631.39     50.09 o 
   6   9   1      467.14      476.40     30.28 o 
   7   9   1       47.16       32.73     15.06 o 
  -7  10   1        2.13        5.25     11.52 o 
  -6  10   1       96.87       85.39     15.02 o 
  -5  10   1       94.13       85.25     15.03 o 
  -4  10   1       93.80       91.25     13.45 o 
  -3  10   1      516.70      500.41     23.38 o 
  -2  10   1       15.70       21.99      8.65 o 
  -1  10   1      117.42      137.43     10.22 o 
   0  10   1      180.25      209.07     18.66 o 
   1  10   1     1145.21      953.17     36.90 o 
   2  10   1       87.69       72.31     10.67 o 
   3  10   1     1880.93     1937.33     53.11 o 
   4  10   1        0.74        5.04      9.29 o 
   5  10   1      745.78      788.17     36.19 o 
   6  10   1        0.01       10.08     12.42 o 
   7  10   1      148.45      164.77     23.69 o 
  -7  11   1      172.85      145.51     21.39 o 
  -6  11   1      506.75      501.75     30.63 o 
  -5  11   1      121.63      146.31     18.24 o 
  -4  11   1      357.46      320.04     21.33 o 
  -3  11   1      200.12      255.63     18.88 o 
  -2  11   1     1454.26     1490.98     39.92 o 
  -1  11   1      353.19      401.75     22.01 o 
   0  11   1     2419.16     2387.95    120.87 o 
   1  11   1     5336.37     5862.09     95.60 o 
   2  11   1     1154.50     1075.33     35.12 o 
   3  11   1      126.28      142.24     17.03 o 
   4  11   1      326.51      287.44     22.75 o 
   5  11   1       54.85       41.81     13.05 o 
   6  11   1      543.29      515.58     34.02 o 
   7  11   1       78.13       65.77     18.48 o 
  -7  12   1      692.70      732.36     40.57 o 
  -6  12   1       18.47       23.87     13.86 o 
  -5  12   1     1171.01     1113.85     47.10 o 
  -4  12   1       56.76       57.53     12.44 o 
  -3  12   1     3685.09     3849.88    106.10 o 
  -2  12   1      404.02      345.04     20.83 o 
  -1  12   1     3448.62     3817.97     63.91 o 
   0  12   1       63.37       86.46     14.99 o 
   1  12   1     2607.09     2920.24     69.89 o 
   2  12   1      701.85      642.24     28.96 o 
   3  12   1     1353.75     1436.29     50.14 o 
   4  12   1       16.05        6.64      9.18 o 
   5  12   1     1088.47     1025.00     43.36 o 
   6  12   1        8.37       14.12     15.19 o 
   7  12   1       72.21      104.40     19.31 o 
  -7  13   1        0.40        5.60     14.38 o 
  -6  13   1      460.74      508.10     32.51 o 
  -5  13   1       10.05       13.42     11.11 o 
  -4  13   1        4.57        1.51      9.53 o 
  -3  13   1       85.10       88.77     14.39 o 
  -2  13   1      183.23      178.04     17.64 o 
  -1  13   1      820.70      857.51     42.00 o 
   0  13   1     1646.20     1536.17     51.88 o 
   1  13   1        5.82       11.23     11.36 o 
   2  13   1      399.98      324.56     41.69 o 
   3  13   1       72.69       84.04     14.30 o 
   4  13   1       61.75       52.88     12.85 o 
   5  13   1       83.37       72.78     16.26 o 
   6  13   1      590.99      657.84     38.98 o 
  -7  14   1        4.48       -1.50     14.17 o 
  -6  14   1        3.46        2.91     11.34 o 
  -5  14   1      229.13      222.67     22.23 o 
  -4  14   1        0.91      -11.14     11.35 o 
  -3  14   1      177.72      156.36     16.71 o 
  -2  14   1      345.47      342.81     27.28 o 
  -1  14   1      900.04      898.08     41.80 o 
   0  14   1        4.32       20.08     12.35 o 
   1  14   1     1452.97     1449.16     74.32 o 
   2  14   1       47.67       46.27     15.64 o 
   3  14   1       56.73       60.50     14.53 o 
   4  14   1       32.09       21.57     12.24 o 
   5  14   1      537.82      573.11     35.50 o 
   6  14   1       22.18       24.59     14.53 o 
  -6  15   1      306.17      345.01     35.99 o 
  -5  15   1      102.38       74.73     16.44 o 
  -4  15   1      192.58      182.61     19.74 o 
  -3  15   1       12.29        1.14     10.05 o 
  -2  15   1      532.71      505.24     28.15 o 
  -1  15   1     2842.29     3026.53     79.45 o 
   0  15   1      581.34      511.61     33.62 o 
   1  15   1        0.05       -6.59     10.80 o 
   2  15   1      615.77      651.44     39.05 o 
   3  15   1      383.41      423.92     31.98 o 
   4  15   1      270.17      276.94     24.07 o 
   5  15   1       12.16        5.73     13.55 o 
   6  15   1      185.93      182.92     24.60 o 
  -6  16   1        6.23       11.31     13.90 o 
  -5  16   1      589.92      629.31     36.08 o 
  -4  16   1       10.60        9.75     13.89 o 
  -3  16   1        2.62       16.20     11.22 o 
  -2  16   1       22.63       14.41     11.15 o 
  -1  16   1      598.19      540.41     35.45 o 
   0  16   1      126.96      119.04     18.37 o 
   1  16   1      210.60      210.45     24.33 o 
   2  16   1       43.66       33.73     15.36 o 
   3  16   1      100.43       93.89     19.83 o 
   4  16   1       10.81       14.70     14.18 o 
   5  16   1       15.29       41.13     16.47 o 
   6  16   1       21.79       13.15     14.49 o 
  -6  17   1       15.31       17.66     15.11 o 
  -5  17   1      106.68      102.20     19.79 o 
  -4  17   1      709.84      734.96     38.31 o 
  -3  17   1      903.73      948.10     41.28 o 
  -2  17   1      982.19      906.04     47.00 o 
  -1  17   1       22.81       22.16     12.66 o 
   0  17   1      107.19      117.35     21.30 o 
   1  17   1      673.92      636.82     39.50 o 
   2  17   1      942.82      915.19     47.81 o 
   3  17   1       13.56       -3.16     13.34 o 
   4  17   1     1261.09     1311.11     52.75 o 
   5  17   1      188.14      211.42     25.03 o 
  -6  18   1       50.59       52.63     18.54 o 
  -5  18   1      133.28      145.03     22.24 o 
  -4  18   1       15.80       16.83     12.30 o 
  -3  18   1     1289.54     1386.95     50.12 o 
  -2  18   1      319.91      290.45     29.50 o 
  -1  18   1     1358.45     1308.28     57.02 o 
   0  18   1       64.82       40.03     16.16 o 
   1  18   1      535.35      500.96     36.45 o 
   2  18   1        0.67       -2.61     13.86 o 
   3  18   1     2351.21     2671.70    127.21 o 
   4  18   1       27.42       12.93     15.82 o 
   5  18   1      235.82      237.45     28.10 o 
  -5  19   1       67.57       53.85     19.81 o 
  -4  19   1      426.00      446.86     33.22 o 
  -3  19   1      319.17      311.59     31.86 o 
  -2  19   1      176.47      182.83     25.41 o 
  -1  19   1     1079.32     1025.68     52.24 o 
   0  19   1       24.15       24.79     17.60 o 
   1  19   1      245.08      258.94     29.29 o 
   2  19   1      109.06       92.21     22.19 o 
   3  19   1      101.61      104.40     22.65 o 
   4  19   1      409.43      420.26     40.40 o 
   5  19   1       23.78        8.38     15.15 o 
  -5  20   1       82.74      102.31     20.74 o 
  -4  20   1        4.46       -0.36     12.23 o 
  -3  20   1      849.55      822.95     50.11 o 
  -2  20   1        3.72       -5.75     13.66 o 
  -1  20   1      248.06      277.15     30.98 o 
   0  20   1        0.53       -5.00     11.45 o 
   1  20   1       40.92       36.18     17.63 o 
   2  20   1        9.26       16.61     19.40 o 
   3  20   1      358.49      344.35     35.47 o 
   4  20   1       15.35       11.50     15.92 o 
  -4  21   1      200.80      174.24     27.25 o 
  -3  21   1        0.11      -10.55     11.44 o 
  -2  21   1       75.84       74.27     20.77 o 
  -1  21   1      176.89      138.02     25.73 o 
   0  21   1      484.36      490.61     39.95 o 
   1  21   1        1.23      -10.58     22.21 o 
   2  21   1      181.45      190.30     28.27 o 
   3  21   1      345.28      271.84     33.34 o 
   4  21   1      240.62      229.43     33.86 o 
  -4  22   1      148.52      137.84     25.83 o 
  -3  22   1      103.63      122.79     23.36 o 
  -2  22   1       44.53       25.02     15.63 o 
  -1  22   1      271.47      332.23     38.11 o 
   0  22   1       17.30       38.40     26.90 o 
   1  22   1      165.41      183.37     27.28 o 
   2  22   1      185.92      184.59     28.23 o 
   3  22   1      223.32      200.69     30.16 o 
  -3  23   1      294.00      322.93     37.67 o 
  -2  23   1       79.04       55.06     25.41 o 
  -1  23   1        1.85       -5.62     15.62 o 
   0  23   1      206.00      175.45     27.52 o 
   1  23   1      535.71      450.30     42.80 o 
   2  23   1       64.43       63.40     23.46 o 
   3  23   1        0.02        3.64     21.20 o 
  -2  24   1       82.77       60.97     22.75 o 
  -1  24   1      131.31      119.84     24.88 o 
   0  24   1       11.60        7.95     14.67 o 
   1  24   1       49.84       58.26     21.88 o 
   2  24   1       22.23       34.04     18.97 o 
  -1  25   1       95.92       46.34     23.49 o 
   0  25   1      205.08      237.10     35.71 o 
  -8   0   2      400.30      413.42     53.02 o 
  -6   0   2     1281.69     1414.45     52.95 o 
  -4   0   2     1826.30     2118.08     64.87 o 
  -2   0   2     8249.16     9342.92     74.01 o 
   0   0   2    17645.18    19282.61    120.05 o 
   2   0   2        6.74        8.40      5.56 o 
   4   0   2      758.76      806.92     33.05 o 
   6   0   2     4063.41     4273.61    150.96 o 
  -8   1   2       18.49       11.66     16.68 o 
  -7   1   2      206.12      205.89     17.28 o 
  -6   1   2       10.04        8.26      7.54 o 
  -5   1   2      218.07      215.43     10.74 o 
  -4   1   2      603.51      592.52     16.01 o 
  -3   1   2      427.06      353.19     11.66 o 
  -2   1   2      203.68      168.05      7.37 o 
  -1   1   2     1486.89     1310.92     27.42 o 
   0   1   2     1860.54     1831.17     20.52 o 
   1   1   2     1130.13     1131.71     47.16 o 
   2   1   2     1805.69     2080.36     22.05 o 
   3   1   2     3245.34     3269.34     63.04 o 
   4   1   2      992.56     1052.42     26.50 o 
   5   1   2      321.50      281.85     20.72 o 
   6   1   2       18.59       22.67     15.91 o 
   7   1   2      292.64      312.76     34.53 o 
  -8   2   2      333.49      354.62     34.19 o 
  -7   2   2        1.28       -1.57      9.75 o 
  -6   2   2      642.80      638.04     25.01 o 
  -5   2   2        0.04        0.32      5.43 o 
  -4   2   2     2472.19     2530.02     32.78 o 
  -3   2   2      167.97      135.68      7.28 o 
  -2   2   2        6.03        2.10      3.00 o 
  -1   2   2      328.38      295.15     25.38 o 
   0   2   2     3368.42     3502.53     30.41 o 
   1   2   2      186.90      200.77      9.16 o 
   2   2   2        3.39        6.83      3.59 o 
   3   2   2        2.10        1.73      5.30 o 
   4   2   2      462.65      462.28     18.16 o 
   5   2   2       47.61       32.07     11.06 o 
   6   2   2      611.75      621.76     42.87 o 
   7   2   2       81.61       80.78     20.95 o 
  -8   3   2       35.63       43.10     17.30 o 
  -7   3   2       93.76       81.85     13.04 o 
  -6   3   2        0.07        1.79      8.05 o 
  -5   3   2      238.53      229.63     14.58 o 
  -4   3   2      154.49      131.05      9.54 o 
  -3   3   2      596.65      546.02     13.51 o 
  -2   3   2       25.32       29.06      4.23 o 
  -1   3   2      858.76      814.22     33.54 o 
   0   3   2      249.62      272.11      8.63 o 
   1   3   2     2032.99     2006.97     47.33 o 
   2   3   2      869.30      900.29     13.98 o 
   3   3   2     3171.51     3206.55     33.04 o 
   4   3   2     1201.82     1171.19     28.24 o 
   5   3   2      676.46      649.03     30.02 o 
   6   3   2      249.23      234.15     28.37 o 
   7   3   2      174.48      148.28     25.23 o 
  -8   4   2      484.78      539.03     42.69 o 
  -7   4   2       14.10       -4.98      8.91 o 
  -6   4   2      147.08      158.72     14.24 o 
  -5   4   2       25.36       23.24      9.01 o 
  -4   4   2      479.61      479.91     20.10 o 
  -3   4   2       87.82       69.81      7.80 o 
  -2   4   2     1582.92     1700.66     23.41 o 
  -1   4   2      200.56      176.79      8.55 o 
   0   4   2     6768.20     7111.13     52.73 o 
   1   4   2      568.85      593.28     16.11 o 
   2   4   2     1458.75     1470.11     17.89 o 
   3   4   2      112.39      111.48      6.80 o 
   4   4   2     2774.44     2868.79     44.03 o 
   5   4   2       45.59       46.51     12.22 o 
   6   4   2      193.23      181.00     20.25 o 
   7   4   2       68.20       76.13     22.45 o 
  -8   5   2       33.31       30.81     16.80 o 
  -7   5   2      171.96      160.78     16.14 o 
  -6   5   2      167.63      146.43     15.99 o 
  -5   5   2      527.03      465.99     23.16 o 
  -4   5   2     1088.44     1075.10     23.50 o 
  -3   5   2      319.29      261.70     11.32 o 
  -2   5   2       89.15       92.95      7.00 o 
  -1   5   2      578.09      563.34     12.75 o 
   0   5   2     1624.82     1781.81     21.97 o 
   1   5   2     5323.22     5285.52     64.91 o 
   2   5   2     3563.46     4041.54     38.37 o 
   3   5   2     1906.96     1824.63     41.18 o 
   4   5   2     1026.48     1108.43     36.44 o 
   5   5   2      557.02      499.38     34.73 o 
   6   5   2        0.16       -3.84     12.99 o 
   7   5   2      199.59      200.58     29.21 o 
  -8   6   2      204.71      149.64     38.08 o 
  -7   6   2       29.16       26.64     11.39 o 
  -6   6   2     1154.21     1122.30     39.51 o 
  -5   6   2       10.41       10.39      8.17 o 
  -4   6   2     1294.46     1354.61     29.83 o 
  -3   6   2       69.33       77.35      7.37 o 
  -2   6   2     1203.26     1297.51     23.21 o 
  -1   6   2       20.10       25.03      4.99 o 
   0   6   2      581.46      571.09     13.33 o 
   1   6   2     1388.63     1379.90     24.51 o 
   2   6   2     2861.18     3017.46     33.54 o 
   3   6   2      180.60      172.02      9.55 o 
   4   6   2      747.54      748.23     30.86 o 
   5   6   2       19.83        7.06     10.34 o 
   6   6   2      264.19      265.01     23.66 o 
   7   6   2        8.89       -5.97     17.03 o 
  -8   7   2       24.48       53.63     30.26 o 
  -7   7   2      400.55      390.49     26.97 o 
  -6   7   2      168.00      155.61     17.12 o 
  -5   7   2      391.14      374.35     22.24 o 
  -4   7   2      517.74      495.12     22.40 o 
  -3   7   2       95.97       67.47      7.66 o 
  -2   7   2     1549.72     1719.18     40.66 o 
  -1   7   2      295.10      261.90     11.19 o 
   0   7   2      340.19      375.57     11.94 o 
   1   7   2     3985.94     3823.88     44.73 o 
   2   7   2      509.43      513.58     16.28 o 
   3   7   2      604.43      560.00     25.19 o 
   4   7   2       33.49       34.74     11.96 o 
   5   7   2      175.50      180.00     19.48 o 
   6   7   2       46.13       31.85     13.26 o 
   7   7   2      192.93      185.43     28.08 o 
  -8   8   2        7.27       18.30     20.34 o 
  -7   8   2       81.20       80.19     16.76 o 
  -6   8   2      488.21      496.12     28.13 o 
  -5   8   2       35.68       29.24      9.46 o 
  -4   8   2      707.53      650.84     26.05 o 
  -3   8   2        2.52       12.08      7.19 o 
  -2   8   2        4.57       16.57      5.38 o 
  -1   8   2        8.79       11.64      5.53 o 
   0   8   2      306.78      305.54     13.26 o 
   1   8   2     1472.01     1470.68     27.94 o 
   2   8   2     1173.21     1256.13     23.58 o 
   3   8   2        4.31        3.85      9.13 o 
   4   8   2      430.84      422.86     24.97 o 
   5   8   2       22.29       20.39     11.93 o 
   6   8   2      624.62      667.66     36.22 o 
   7   8   2       12.38        6.28     18.07 o 
  -8   9   2        7.28        5.57     21.16 o 
  -7   9   2      602.89      559.56     56.52 o 
  -6   9   2       46.41       36.36     13.10 o 
  -5   9   2      201.14      186.90     17.21 o 
  -4   9   2      511.31      561.27     25.40 o 
  -3   9   2      671.99      668.19     19.71 o 
  -2   9   2      921.25      830.66     22.07 o 
  -1   9   2     1508.56     1499.25     28.74 o 
   0   9   2      751.15      900.89     22.91 o 
   1   9   2     2037.26     1949.42     33.28 o 
   2   9   2     3576.29     3901.29    143.37 o 
   3   9   2      797.60      764.40     31.22 o 
   4   9   2       33.76       28.85     12.14 o 
   5   9   2      526.60      514.20     30.53 o 
   6   9   2       63.09       85.27     16.81 o 
   7   9   2       99.93       78.91     19.95 o 
  -7  10   2        0.50       -1.24     13.27 o 
  -6  10   2      542.28      583.98     31.67 o 
  -5  10   2       14.53       20.63     11.30 o 
  -4  10   2     1194.98     1263.46     38.81 o 
  -3  10   2       26.48       30.49      7.16 o 
  -2  10   2     2904.43     3374.67     45.53 o 
  -1  10   2      592.78      565.83     19.29 o 
   0  10   2     1095.45     1120.53     32.01 o 
   1  10   2       74.84       70.34      8.64 o 
   2  10   2     1138.97     1219.31     54.49 o 
   3  10   2      121.75      112.88     14.33 o 
   4  10   2     2305.45     2362.67     58.75 o 
   5  10   2        0.64        7.40     11.54 o 
   6  10   2      402.78      426.54     30.51 o 
   7  10   2        1.75       -0.07     13.70 o 
  -7  11   2      284.65      259.20     59.89 o 
  -6  11   2       97.62       86.70     15.36 o 
  -5  11   2       21.63       26.09     11.66 o 
  -4  11   2       32.10       51.72     11.75 o 
  -3  11   2      207.90      187.70     12.51 o 
  -2  11   2      215.43      238.50     13.97 o 
  -1  11   2     1052.94     1048.46     26.77 o 
   0  11   2       88.74       71.99     10.86 o 
   1  11   2      406.67      360.40     16.14 o 
   2  11   2      776.94      806.80     30.65 o 
   3  11   2      199.61      217.69     20.09 o 
   4  11   2        6.28        4.48      9.30 o 
   5  11   2      810.85      795.92     52.81 o 
   6  11   2       68.64       60.51     15.48 o 
   7  11   2       27.91       20.58     16.01 o 
  -7  12   2        1.25        5.33     18.82 o 
  -6  12   2       67.33       74.48     13.86 o 
  -5  12   2      275.72      240.02     34.76 o 
  -4  12   2       71.47       92.54     13.44 o 
  -3  12   2        7.97        5.23      6.98 o 
  -2  12   2     1339.12     1310.95     31.23 o 
  -1  12   2     1226.04     1272.10     30.82 o 
   0  12   2      567.23      617.56     26.31 o 
   1  12   2       23.55       21.81      9.25 o 
   2  12   2      138.15      132.72     12.43 o 
   3  12   2       43.67       58.95     12.97 o 
   4  12   2      264.21      259.21     22.83 o 
   5  12   2       26.11       13.86     12.82 o 
   6  12   2        9.79       -4.57     12.95 o 
  -7  13   2      453.42      500.49     42.29 o 
  -6  13   2        0.19       -5.06      9.98 o 
  -5  13   2      427.44      419.55     27.07 o 
  -4  13   2     1638.49     1585.26     47.35 o 
  -3  13   2      436.90      440.30     24.84 o 
  -2  13   2       90.15       66.08     10.23 o 
  -1  13   2     1625.77     1667.84     36.74 o 
   0  13   2      229.79      222.54     17.16 o 
   1  13   2     1200.13     1188.32     47.11 o 
   2  13   2       76.44       64.58     28.60 o 
   3  13   2      259.50      256.73     26.42 o 
   4  13   2      210.40      207.03     31.79 o 
   5  13   2      786.09      841.96     42.24 o 
   6  13   2       72.73       70.04     17.43 o 
  -7  14   2       11.56       11.26     20.46 o 
  -6  14   2      954.27     1089.62     45.37 o 
  -5  14   2       88.92       89.72     15.95 o 
  -4  14   2       45.64       48.94     12.79 o 
  -3  14   2      110.77      105.05     15.21 o 
  -2  14   2     2467.41     2601.83     52.70 o 
  -1  14   2      216.02      203.80     15.14 o 
   0  14   2     2168.98     2189.19    132.44 o 
   1  14   2       94.90       90.36     17.24 o 
   2  14   2     1932.57     1931.66     64.40 o 
   3  14   2       62.84       46.13     25.52 o 
   4  14   2      934.21     1042.31     44.86 o 
   5  14   2       96.19       72.80     15.38 o 
   6  14   2      596.08      624.36     40.34 o 
  -6  15   2       12.56       -7.24     14.09 o 
  -5  15   2      154.77      135.04     18.99 o 
  -4  15   2      124.34       92.07     15.60 o 
  -3  15   2      422.95      435.06     32.54 o 
  -2  15   2       67.32       56.11     15.99 o 
  -1  15   2      282.13      263.84     26.21 o 
   0  15   2      745.26      767.53     76.75 o 
   1  15   2      212.99      168.24     20.90 o 
   2  15   2      390.56      389.81     36.71 o 
   3  15   2      342.96      322.25     31.20 o 
   4  15   2       56.47       48.48     18.93 o 
   5  15   2      161.82      155.75     21.73 o 
   6  15   2      118.76       89.90     19.10 o 
  -6  16   2      166.57      180.68     22.43 o 
  -5  16   2        0.00        1.23     11.26 o 
  -4  16   2      119.07       99.76     15.93 o 
  -3  16   2      281.81      275.28     23.18 o 
  -2  16   2      158.81      122.01     16.24 o 
  -1  16   2      112.46      122.98     21.90 o 
   0  16   2      998.22     1059.57     48.97 o 
   1  16   2       10.60        7.54     14.73 o 
   2  16   2      497.08      510.87     53.02 o 
   3  16   2      763.04      776.79     54.67 o 
   4  16   2       39.83       16.69     14.01 o 
   5  16   2       51.80       28.91     15.67 o 
  -6  17   2        3.73        9.52     15.96 o 
  -5  17   2      225.40      205.65     24.19 o 
  -4  17   2      378.81      370.43     27.88 o 
  -3  17   2     1133.41     1147.71     44.00 o 
  -2  17   2      452.34      444.11     28.38 o 
  -1  17   2      164.01      163.18     27.17 o 
   0  17   2       24.78       28.37     14.52 o 
   1  17   2       51.33       47.22     16.19 o 
   2  17   2     2447.77     2624.21     83.26 o 
   3  17   2      667.38      693.00    102.76 o 
   4  17   2      112.50      101.30     22.52 o 
   5  17   2       20.18       47.48     19.96 o 
  -6  18   2        0.94       10.75     14.63 o 
  -5  18   2       66.79       46.40     19.65 o 
  -4  18   2      680.61      725.24     38.88 o 
  -3  18   2       32.64       29.42     13.68 o 
  -2  18   2        3.22       33.21     15.57 o 
  -1  18   2        0.00        9.96     16.64 o 
   0  18   2      506.86      591.18     41.08 o 
   1  18   2       80.84       68.06     18.43 o 
   2  18   2      167.47      165.30     26.47 o 
   3  18   2        1.69       12.43     14.06 o 
   4  18   2       11.55       -2.03     15.59 o 
   5  18   2       48.84       53.44     19.69 o 
  -5  19   2      317.73      331.19     29.71 o 
  -4  19   2      283.76      297.56     27.07 o 
  -3  19   2      474.55      476.74     33.83 o 
  -2  19   2      162.42      156.32     25.08 o 
  -1  19   2      144.48      154.68     25.44 o 
   0  19   2      184.10      140.82     33.65 o 
   1  19   2      330.35      298.67     31.49 o 
   2  19   2       29.54       19.24     15.32 o 
   3  19   2      469.81      468.00     39.95 o 
   4  19   2       40.63       36.42     18.98 o 
  -5  20   2        1.81       18.00     15.45 o 
  -4  20   2      908.64      960.23     57.46 o 
  -3  20   2        4.53        9.30     13.07 o 
  -2  20   2       88.72      116.89     22.60 o 
  -1  20   2       56.03       65.35     20.90 o 
   0  20   2     1169.30     1164.99     57.71 o 
   1  20   2      132.59      128.89     22.16 o 
   2  20   2      684.32      643.49     45.99 o 
   3  20   2       14.65       19.16     19.88 o 
   4  20   2      234.21      233.17     33.96 o 
  -4  21   2        0.71      -11.09     13.51 o 
  -3  21   2       95.03      107.24     22.42 o 
  -2  21   2        6.95       12.65     15.46 o 
  -1  21   2      174.10      173.56     25.90 o 
   0  21   2      486.79      439.24     38.08 o 
   1  21   2      466.75      438.82     61.73 o 
   2  21   2       89.93       88.96     24.69 o 
   3  21   2       54.49       52.02     19.73 o 
   4  21   2      109.95      103.01     25.81 o 
  -4  22   2      130.73      141.88     22.21 o 
  -3  22   2        2.96       -2.56     18.32 o 
  -2  22   2       16.95       40.49     21.18 o 
  -1  22   2       22.26       43.58     19.15 o 
   0  22   2      200.65      215.30     28.84 o 
   1  22   2      209.08      196.71     30.84 o 
   2  22   2      108.52      118.78     27.10 o 
   3  22   2       39.50       43.77     18.49 o 
  -3  23   2       98.60      112.48     25.49 o 
  -2  23   2      200.07      171.23     40.81 o 
  -1  23   2      232.28      243.68     31.04 o 
   0  23   2      123.35      116.72     36.27 o 
   1  23   2      104.77       94.84     23.30 o 
   2  23   2       98.60       68.54     24.67 o 
  -2  24   2      493.89      603.06     49.43 o 
  -1  24   2        2.74       -8.91     18.36 o 
   0  24   2      232.36      274.63     73.99 o 
   1  24   2       94.40       91.80     33.34 o 
  -7   0   3      985.97     1048.30     77.49 o 
  -5   0   3     3181.96     3512.99     67.90 o 
  -3   0   3      545.94      657.89     20.12 o 
  -1   0   3    10534.49    10948.16    140.93 o 
   1   0   3      673.42      730.39     25.24 o 
   3   0   3       11.90       14.49      7.00 o 
   5   0   3       10.37       -4.30     14.99 o 
   7   0   3      400.92      444.56     56.66 o 
  -8   1   3      533.26      599.67     43.67 o 
  -7   1   3      205.65      145.65     23.04 o 
  -6   1   3      768.13      694.97     22.71 o 
  -5   1   3      890.99      971.45     23.01 o 
  -4   1   3      805.68      821.08     19.74 o 
  -3   1   3       87.24       67.52      5.70 o 
  -2   1   3     1469.42     1377.77     35.62 o 
  -1   1   3     7443.67     8068.54    120.92 o 
   0   1   3        3.19        1.50      3.58 o 
   1   1   3      720.59      779.49     28.87 o 
   2   1   3       11.98        4.85      4.82 o 
   3   1   3      136.00      150.36      8.67 o 
   4   1   3     3439.19     3517.74     61.61 o 
   5   1   3      289.79      284.95     29.74 o 
   6   1   3      195.49      162.75     27.12 o 
   7   1   3        0.00       -0.45     15.91 o 
  -8   2   3        0.07       -7.31     18.71 o 
  -7   2   3      354.26      351.55     32.09 o 
  -6   2   3       76.11       79.76     11.34 o 
  -5   2   3     1717.00     1887.20     31.74 o 
  -4   2   3      167.58      139.41      8.66 o 
  -3   2   3     1291.88     1395.42     26.32 o 
  -2   2   3      102.89       94.97     10.86 o 
  -1   2   3    19451.32    21241.74    115.87 o 
   0   2   3      499.43      438.27     12.53 o 
   1   2   3       99.84       74.79      6.99 o 
   2   2   3      223.34      185.59     10.76 o 
   3   2   3     1088.20     1021.52     18.88 o 
   4   2   3      312.68      270.11     17.66 o 
   5   2   3      402.30      402.12     32.82 o 
   6   2   3      284.14      240.64     29.20 o 
   7   2   3      254.57      293.99     35.81 o 
  -8   3   3      335.66      381.83     42.30 o 
  -7   3   3       18.49       26.04     14.25 o 
  -6   3   3      703.18      663.57     34.60 o 
  -5   3   3      600.99      563.73     17.89 o 
  -4   3   3      913.38      925.40     19.99 o 
  -3   3   3     2711.01     2868.69     30.60 o 
  -2   3   3      302.03      284.21      8.47 o 
  -1   3   3     6339.78     6938.84    121.95 o 
   0   3   3       10.10       10.63      3.55 o 
   1   3   3     3308.82     3746.13     41.41 o 
   2   3   3      115.57       93.59      9.45 o 
   3   3   3      133.05      117.19      7.47 o 
   4   3   3     1229.52     1219.76     32.58 o 
   5   3   3      523.94      571.75     38.71 o 
   6   3   3      360.75      364.17     35.26 o 
   7   3   3        3.58        1.30     15.97 o 
  -8   4   3       24.40       18.94     16.90 o 
  -7   4   3        6.98       -7.17     20.67 o 
  -6   4   3       93.00       95.43     12.82 o 
  -5   4   3      140.06      156.26     10.52 o 
  -4   4   3       73.97       68.52      7.28 o 
  -3   4   3     1268.47     1320.68     21.59 o 
  -2   4   3      193.12      199.92      8.14 o 
  -1   4   3      426.08      392.61     11.06 o 
   0   4   3        8.68       10.16      3.87 o 
   1   4   3      104.85      134.17      8.88 o 
   2   4   3      337.94      292.78     13.42 o 
   3   4   3      518.77      538.69     16.85 o 
   4   4   3      328.35      306.42     17.82 o 
   5   4   3      935.51     1022.41     39.73 o 
   6   4   3      190.02      189.54     26.15 o 
   7   4   3      226.02      224.90     32.96 o 
  -8   5   3      182.94      166.59     27.42 o 
  -7   5   3      488.89      500.67     37.75 o 
  -6   5   3     1169.51     1100.50    113.81 o 
  -5   5   3       32.24       34.24     13.80 o 
  -4   5   3     1532.32     1538.32     26.74 o 
  -3   5   3      832.05      900.34     18.87 o 
  -2   5   3        6.54        6.42      3.99 o 
  -1   5   3     7166.47     8181.09    148.67 o 
   0   5   3      368.35      358.05     10.66 o 
   1   5   3       17.94       11.31      5.61 o 
   2   5   3     1445.22     1377.21     27.49 o 
   3   5   3     1013.86     1131.89     23.97 o 
   4   5   3       91.94       69.51     13.21 o 
   5   5   3      901.65      894.01     37.58 o 
   6   5   3      607.79      705.96     47.45 o 
   7   5   3       94.56       85.94     22.69 o 
  -8   6   3       25.83       43.56     18.66 o 
  -7   6   3      211.67      219.77     38.25 o 
  -6   6   3       94.87       91.08     12.71 o 
  -5   6   3     2144.79     2363.56     46.21 o 
  -4   6   3       22.88       24.50      5.97 o 
  -3   6   3     4732.83     5145.45     67.61 o 
  -2   6   3      811.59      848.94     17.96 o 
  -1   6   3      129.92      112.89      7.35 o 
   0   6   3       36.51       19.06      4.93 o 
   1   6   3     3643.15     4131.66     61.51 o 
   2   6   3      151.71      149.79     10.45 o 
   3   6   3        9.46       15.58      5.92 o 
   4   6   3       77.81       55.00     11.99 o 
   5   6   3       15.79       10.77     12.62 o 
   6   6   3       27.33       36.08     18.98 o 
   7   6   3       40.16       38.08     17.64 o 
  -8   7   3      124.73       96.89     34.39 o 
  -7   7   3       50.36       58.66     18.03 o 
  -6   7   3      944.48      974.28     38.68 o 
  -5   7   3       18.09       25.21      8.35 o 
  -4   7   3     1171.20     1113.39     23.84 o 
  -3   7   3     1638.85     1834.62     28.84 o 
  -2   7   3        3.12        2.25      4.94 o 
  -1   7   3      173.33      155.95      8.95 o 
   0   7   3     1020.48      979.55     19.10 o 
   1   7   3     2950.86     3215.35     42.81 o 
   2   7   3     2911.41     2968.31     42.11 o 
   3   7   3      287.63      301.51     17.45 o 
   4   7   3       88.79       79.69     13.83 o 
   5   7   3       53.72       52.14     13.13 o 
   6   7   3      575.10      558.17     42.92 o 
   7   7   3        9.61        3.49     22.32 o 
  -8   8   3        6.23       15.32     21.83 o 
  -7   8   3      234.49      254.89     30.45 o 
  -6   8   3        6.66       18.11     11.12 o 
  -5   8   3      953.13     1014.96     34.62 o 
  -4   8   3       36.09       28.59      7.24 o 
  -3   8   3     3529.51     3799.34     47.31 o 
  -2   8   3      360.86      341.36     13.16 o 
  -1   8   3        2.78        6.32      4.95 o 
   0   8   3      311.48      276.90     11.46 o 
   1   8   3     5862.67     6278.86    104.62 o 
   2   8   3      109.95       98.73      9.40 o 
   3   8   3      634.84      580.85     27.78 o 
   4   8   3       77.11       55.95     12.41 o 
   5   8   3      309.87      330.33     30.51 o 
   6   8   3        8.09       18.91     17.38 o 
   7   8   3      704.93      692.23     51.81 o 
  -8   9   3      252.78      224.76     47.29 o 
  -7   9   3        1.18       13.63     15.87 o 
  -6   9   3      386.08      395.84     32.05 o 
  -5   9   3      271.66      244.31     18.66 o 
  -4   9   3      480.14      455.11     22.40 o 
  -3   9   3        6.39       -2.54      6.15 o 
  -2   9   3      520.62      507.25     17.98 o 
  -1   9   3      456.57      444.34     14.91 o 
   0   9   3      167.92      143.89      9.14 o 
   1   9   3        0.40       -6.69      6.26 o 
   2   9   3      711.77      739.65     22.64 o 
   3   9   3       25.04       22.17     10.96 o 
   4   9   3      293.65      260.81     22.56 o 
   5   9   3        5.98       18.13     11.05 o 
   6   9   3      166.18      167.76     22.40 o 
  -7  10   3      313.00      329.85     50.46 o 
  -6  10   3        0.74       14.08     14.80 o 
  -5  10   3       64.63       69.42     12.63 o 
  -4  10   3      482.53      475.45     23.84 o 
  -3  10   3     2425.45     2457.45     41.41 o 
  -2  10   3      103.30      102.25     10.13 o 
  -1  10   3      124.53      169.64     10.31 o 
   0  10   3      307.50      255.13     12.20 o 
   1  10   3      136.78      147.43     11.55 o 
   2  10   3       27.94       12.83      6.84 o 
   3  10   3      196.71      197.04     15.30 o 
   4  10   3       67.14       57.59     13.20 o 
   5  10   3       47.70       37.23     14.50 o 
   6  10   3        8.28       11.72     15.89 o 
  -7  11   3       19.50       35.13     28.85 o 
  -6  11   3      328.05      364.09     32.71 o 
  -5  11   3       19.19        6.95      8.75 o 
  -4  11   3      389.56      412.33     23.61 o 
  -3  11   3       25.60       30.54      8.03 o 
  -2  11   3     1581.98     1647.61     34.30 o 
  -1  11   3     1929.76     2066.43     33.85 o 
   0  11   3      384.09      350.72     17.11 o 
   1  11   3       84.01       84.00      9.48 o 
   2  11   3      413.24      384.17     17.75 o 
   3  11   3        0.02       -7.14     10.43 o 
   4  11   3      506.15      467.29     35.70 o 
   5  11   3       40.41       35.54     15.89 o 
   6  11   3      194.08      177.81     24.07 o 
  -7  12   3      524.01      534.35     60.57 o 
  -6  12   3       17.42       13.50     14.20 o 
  -5  12   3       60.28       84.61     14.84 o 
  -4  12   3      435.31      374.34     23.24 o 
  -3  12   3     4369.44     4801.59     61.48 o 
  -2  12   3       13.15       21.79      7.43 o 
  -1  12   3     2222.05     2339.62     62.96 o 
   0  12   3      331.85      297.60     16.42 o 
   1  12   3      924.02      895.62     27.20 o 
   2  12   3       16.17       11.78      8.39 o 
   3  12   3     1487.42     1549.97     62.64 o 
   4  12   3       42.69       54.29     17.39 o 
   5  12   3      982.37      945.56     45.16 o 
   6  12   3      134.53      113.66     20.54 o 
  -7  13   3      180.56      157.91     41.61 o 
  -6  13   3      301.55      332.00     32.17 o 
  -5  13   3      141.26      120.65     17.24 o 
  -4  13   3      258.47      246.12     20.03 o 
  -3  13   3       31.99       45.03      9.95 o 
  -2  13   3      653.31      641.14     23.67 o 
  -1  13   3      161.32      169.26     14.13 o 
   0  13   3      376.30      381.84     18.86 o 
   1  13   3        5.55        1.07      7.83 o 
   2  13   3      478.74      449.60     39.30 o 
   3  13   3      278.08      273.18     28.17 o 
   4  13   3      115.35       82.25     19.59 o 
   5  13   3        1.07        1.11     12.83 o 
   6  13   3      164.10      180.57     24.19 o 
  -7  14   3       22.31       41.28     26.40 o 
  -6  14   3       25.39       30.40     18.95 o 
  -5  14   3       89.82       74.26     15.07 o 
  -4  14   3      100.76       79.77     14.36 o 
  -3  14   3        1.93        3.12     10.36 o 
  -2  14   3        3.44       11.18      8.70 o 
  -1  14   3       29.56       21.48      7.93 o 
   0  14   3       66.92       65.96     10.36 o 
   1  14   3      584.74      610.98     24.27 o 
   2  14   3      303.38      293.59     27.92 o 
   3  14   3        1.80        2.76     15.38 o 
   4  14   3       14.90       23.20     15.27 o 
   5  14   3      463.98      480.62     47.90 o 
   6  14   3       21.13        5.18     17.60 o 
  -6  15   3      189.20      194.67     41.36 o 
  -5  15   3      267.36      237.77     22.62 o 
  -4  15   3      385.97      325.54     24.33 o 
  -3  15   3       51.79       45.01     13.64 o 
  -2  15   3      654.84      634.37     27.72 o 
  -1  15   3       73.63       81.09     11.28 o 
   0  15   3      292.93      289.00     21.58 o 
   1  15   3      434.58      409.04     21.22 o 
   2  15   3      619.83      635.53     40.47 o 
   3  15   3      662.67      652.46     43.41 o 
   4  15   3      223.97      231.22     29.09 o 
   5  15   3      441.70      387.80     38.10 o 
  -6  16   3       73.17       43.78     22.01 o 
  -5  16   3     1431.34     1573.00     53.77 o 
  -4  16   3       36.55       14.61     12.51 o 
  -3  16   3      203.31      241.67     21.45 o 
  -2  16   3       67.98       69.13     11.98 o 
  -1  16   3     1015.54     1055.37     51.02 o 
   0  16   3      287.42      266.53     20.68 o 
   1  16   3     1264.21     1375.39     43.57 o 
   2  16   3      339.82      339.38     31.61 o 
   3  16   3       15.61       17.76     17.97 o 
   4  16   3       13.00        0.48     13.96 o 
   5  16   3       21.34       27.85     17.80 o 
  -6  17   3       22.48        5.93     17.27 o 
  -5  17   3       13.95        2.55     12.69 o 
  -4  17   3      376.16      401.71     28.32 o 
  -3  17   3      724.81      705.27     47.48 o 
  -2  17   3      775.25      760.72     29.66 o 
  -1  17   3     1322.67     1363.95     44.72 o 
   0  17   3      327.35      310.97     22.89 o 
   1  17   3     1306.46     1311.32     57.55 o 
   2  17   3      285.11      297.96     30.99 o 
   3  17   3      240.55      274.99     31.81 o 
   4  17   3      575.96      609.34     46.38 o 
   5  17   3      268.02      258.92     34.99 o 
  -6  18   3       47.64       21.25     18.62 o 
  -5  18   3      125.05      152.27     21.22 o 
  -4  18   3        0.01        4.32     14.17 o 
  -3  18   3        1.46       -9.44     11.15 o 
  -2  18   3       12.94       18.01     12.40 o 
  -1  18   3      714.84      638.76     41.54 o 
   0  18   3       58.19       46.79     13.83 o 
   1  18   3      129.33      168.89     25.41 o 
   2  18   3      113.13       89.72     21.37 o 
   3  18   3     1022.99     1117.40     59.56 o 
   4  18   3       18.00       19.97     16.12 o 
  -5  19   3      140.24      136.39     25.35 o 
  -4  19   3      239.20      238.82     24.68 o 
  -3  19   3       99.50       63.86     21.01 o 
  -2  19   3      143.60      152.31     23.92 o 
  -1  19   3      314.13      267.70     29.46 o 
   0  19   3      397.16      413.21     27.86 o 
   1  19   3       97.14       76.85     19.06 o 
   2  19   3       22.88       29.73     16.83 o 
   3  19   3      180.44      133.60     27.44 o 
   4  19   3      125.55      120.08     24.63 o 
  -5  20   3       90.66      102.85     20.40 o 
  -4  20   3       65.09       75.62     18.01 o 
  -3  20   3        3.26        0.84     10.73 o 
  -2  20   3       60.44       70.65     21.45 o 
  -1  20   3      382.99      415.65     40.48 o 
   0  20   3       50.34       54.71     14.46 o 
   1  20   3        3.41      -14.12     12.11 o 
   2  20   3        0.58       -8.69     12.42 o 
   3  20   3      406.01      422.55     49.14 o 
   4  20   3        2.70      -14.88     17.21 o 
  -4  21   3      239.15      240.91     38.08 o 
  -3  21   3        1.87       -0.53     15.53 o 
  -2  21   3      132.09      130.03     23.24 o 
  -1  21   3       21.09       15.45     16.33 o 
   0  21   3      878.15      901.68     53.68 o 
   1  21   3        1.44       23.01     16.33 o 
   2  21   3      219.90      206.31     29.95 o 
   3  21   3        0.79      -17.86     19.39 o 
  -4  22   3        0.19        1.10     16.12 o 
  -3  22   3      117.08      158.58     28.67 o 
  -2  22   3       68.06       41.56     18.66 o 
  -1  22   3      534.95      574.74     46.54 o 
   0  22   3        0.04        2.09     16.71 o 
   1  22   3      361.87      426.65     40.55 o 
   2  22   3        6.62       -9.12     14.88 o 
  -3  23   3        0.86        5.50     19.78 o 
  -2  23   3      190.01      242.08     31.19 o 
  -1  23   3       12.04       23.17     18.14 o 
   0  23   3      260.58      287.74     35.85 o 
   1  23   3       17.44       38.77     21.55 o 
   2  23   3      154.85      186.81     30.87 o 
  -2  24   3        2.39       -7.67     18.58 o 
  -1  24   3       42.14       52.29     22.77 o 
   0  24   3        0.24        9.01     15.72 o 
  -8   0   4       37.80       27.61     21.83 o 
  -6   0   4       91.68       86.09     16.45 o 
  -4   0   4      964.41      951.61     26.43 o 
  -2   0   4      114.10       73.30     15.60 o 
   0   0   4     3172.69     3283.55     64.18 o 
   2   0   4     2700.51     3083.85     89.92 o 
   4   0   4       58.62       24.43     12.67 o 
   6   0   4      394.25      353.90     52.41 o 
  -8   1   4       15.35       10.36     18.35 o 
  -7   1   4      148.98      162.86     24.78 o 
  -6   1   4        5.86        7.77     10.16 o 
  -5   1   4      938.21      977.46     55.42 o 
  -4   1   4     1560.29     1588.25     36.91 o 
  -3   1   4     6353.48     6515.34     92.21 o 
  -2   1   4      356.24      435.12     31.20 o 
  -1   1   4     1973.47     1876.37     31.15 o 
   0   1   4      560.75      609.54     16.62 o 
   1   1   4     1043.43     1104.83     28.57 o 
   2   1   4     1039.23     1042.15     26.15 o 
   3   1   4     1709.79     1761.32     36.52 o 
   4   1   4      589.59      528.63     22.30 o 
   5   1   4        3.61       -1.41     12.69 o 
   6   1   4        4.20       -6.15     14.14 o 
   7   1   4      188.33      204.97     32.75 o 
  -8   2   4      329.35      382.30     37.72 o 
  -7   2   4       30.33       27.71     15.40 o 
  -6   2   4      322.29      327.82     36.24 o 
  -5   2   4      109.28       93.26     12.84 o 
  -4   2   4      682.08      759.52     27.01 o 
  -3   2   4       39.57       66.69     13.80 o 
  -2   2   4     4753.97     4890.05    151.13 o 
  -1   2   4     2126.14     2117.76     26.74 o 
   0   2   4     2218.94     2184.07     31.49 o 
   1   2   4      123.99      114.35      9.15 o 
   2   2   4     1942.27     2057.85     36.63 o 
   3   2   4       13.46       12.78      6.75 o 
   4   2   4      246.90      249.65     19.54 o 
   5   2   4        3.59        4.84     11.22 o 
   6   2   4      164.41      129.71     29.38 o 
   7   2   4        0.07       -6.61     16.01 o 
  -8   3   4       21.28       35.71     18.15 o 
  -7   3   4      207.46      249.95     39.68 o 
  -6   3   4      139.77      118.22     19.41 o 
  -5   3   4     1382.83     1421.05     40.41 o 
  -4   3   4     1873.50     1965.76     43.69 o 
  -3   3   4     4543.19     4442.26     79.45 o 
  -2   3   4       74.88       59.59      5.30 o 
  -1   3   4     3328.30     3231.57     82.38 o 
   0   3   4       65.46       61.18      6.84 o 
   1   3   4       19.92       10.69      5.54 o 
   2   3   4        5.42        0.48      6.02 o 
   3   3   4      673.72      653.08     22.79 o 
   4   3   4       72.33       65.76     12.88 o 
   5   3   4      260.66      268.47     29.70 o 
   6   3   4      143.70      133.40     26.64 o 
   7   3   4      219.28      221.55     32.52 o 
  -8   4   4      453.10      485.95     42.75 o 
  -7   4   4        7.25       17.23     13.40 o 
  -6   4   4      802.93      811.16     43.34 o 
  -5   4   4      249.13      222.58     27.49 o 
  -4   4   4      131.57      130.51      8.83 o 
  -3   4   4        5.87        5.62      4.61 o 
  -2   4   4     6614.98     7303.43     53.51 o 
  -1   4   4     2540.22     2507.16     84.30 o 
   0   4   4      118.46      105.95      6.87 o 
   1   4   4      365.07      339.20     18.86 o 
   2   4   4       80.33       47.77      8.08 o 
   3   4   4        8.93        4.67      6.54 o 
   4   4   4      367.56      358.31     23.44 o 
   5   4   4       20.78       23.34     14.80 o 
   6   4   4       12.44        8.00     18.72 o 
   7   4   4       37.18       18.02     21.45 o 
  -8   5   4        0.50       -0.91     14.97 o 
  -7   5   4      161.04      209.57     33.37 o 
  -6   5   4      543.04      561.69     38.22 o 
  -5   5   4     1729.21     1724.83     44.67 o 
  -4   5   4      343.39      362.97     13.49 o 
  -3   5   4     1189.52     1129.01     24.43 o 
  -2   5   4     1756.19     2081.68     44.85 o 
  -1   5   4     1575.93     1512.62     23.76 o 
   0   5   4        1.35       -5.49      4.38 o 
   1   5   4     1440.73     1365.72     28.75 o 
   2   5   4     2056.05     2234.39     38.64 o 
   3   5   4        3.06       -0.36      6.40 o 
   4   5   4       93.79       82.81     14.28 o 
   5   5   4      307.48      305.65     30.67 o 
   6   5   4       19.12       14.71     16.08 o 
  -8   6   4        6.23       11.24     26.79 o 
  -7   6   4        0.03       -0.79     12.85 o 
  -6   6   4      655.14      694.23     81.87 o 
  -5   6   4      193.45      192.02     21.86 o 
  -4   6   4     1016.23     1046.06     23.02 o 
  -3   6   4        2.28       10.21      4.80 o 
  -2   6   4     1874.04     1868.46     54.18 o 
  -1   6   4     1344.64     1373.70     23.57 o 
   0   6   4     4916.25     5738.17     47.62 o 
   1   6   4       64.88       50.46      8.13 o 
   2   6   4     3027.55     3198.92     46.72 o 
   3   6   4       52.39       45.20     11.30 o 
   4   6   4     1022.07     1128.72     41.73 o 
   5   6   4       37.33       53.55     19.07 o 
   6   6   4      341.02      308.43     34.15 o 
  -8   7   4      326.32      271.28     46.19 o 
  -7   7   4      271.48      325.56     32.31 o 
  -6   7   4       71.57       52.32     17.31 o 
  -5   7   4     1701.02     1658.20     60.33 o 
  -4   7   4      617.97      635.89     18.85 o 
  -3   7   4      548.97      508.12     15.80 o 
  -2   7   4      495.81      578.94     16.24 o 
  -1   7   4      789.93      716.67     24.17 o 
   0   7   4      854.22      985.55     20.27 o 
   1   7   4     2387.96     2396.67     40.52 o 
   2   7   4       38.90       20.90      7.71 o 
   3   7   4       55.65       57.98     10.86 o 
   4   7   4       90.13       79.42     13.67 o 
   5   7   4      135.08      109.12     21.63 o 
   6   7   4       17.17       -0.46     18.02 o 
  -8   8   4        2.33        5.95     27.67 o 
  -7   8   4       22.23       35.14     17.43 o 
  -6   8   4       56.25       64.36     17.57 o 
  -5   8   4       69.10       72.65     18.97 o 
  -4   8   4     1143.92     1184.15     26.18 o 
  -3   8   4       18.11       40.32     11.20 o 
  -2   8   4     1074.09     1160.28     28.26 o 
  -1   8   4      329.82      357.67     13.59 o 
   0   8   4     1130.30     1008.36     25.08 o 
   1   8   4      152.43      149.40     11.86 o 
   2   8   4       14.77        3.67      5.86 o 
   3   8   4       84.76       68.97     11.72 o 
   4   8   4      110.38       86.45     15.09 o 
   5   8   4        8.00        4.45     13.41 o 
   6   8   4        8.86       15.57     14.24 o 
  -8   9   4       14.24       41.41     20.24 o 
  -7   9   4      456.05      450.60     45.86 o 
  -6   9   4      115.26      136.16     22.77 o 
  -5   9   4      850.98      803.00     54.76 o 
  -4   9   4       37.18       24.48      7.55 o 
  -3   9   4     1297.16     1280.22     27.02 o 
  -2   9   4       17.64       30.40      7.14 o 
  -1   9   4     1389.74     1295.97     25.90 o 
   0   9   4      217.49      213.42     11.36 o 
   1   9   4     1438.10     1530.46     47.24 o 
   2   9   4       14.52       14.31      7.20 o 
   3   9   4        4.02        3.75      9.53 o 
   4   9   4        0.19       -4.85      8.61 o 
   5   9   4      410.22      378.24     34.64 o 
   6   9   4        6.14        5.27     13.16 o 
  -7  10   4      209.84      224.08     31.77 o 
  -6  10   4      162.03      140.50     23.63 o 
  -5  10   4        4.72        4.99     14.22 o 
  -4  10   4     2711.13     2864.04     62.54 o 
  -3  10   4      198.54      193.05     12.37 o 
  -2  10   4     1447.75     1480.61     35.62 o 
  -1  10   4        0.51        1.18      6.39 o 
   0  10   4     2737.34     3027.60     40.31 o 
   1  10   4      432.53      409.43     18.88 o 
   2  10   4      246.20      298.22     16.36 o 
   3  10   4       46.75       27.26     10.21 o 
   4  10   4      953.06     1024.20     84.77 o 
   5  10   4      181.07      150.97     24.45 o 
   6  10   4      252.37      260.81     32.50 o 
  -7  11   4      220.92      241.46     31.97 o 
  -6  11   4       85.13       64.28     19.13 o 
  -5  11   4      145.99      145.42     17.52 o 
  -4  11   4        0.60        4.15      7.78 o 
  -3  11   4      856.22      851.44     23.73 o 
  -2  11   4        3.12        9.03      6.34 o 
  -1  11   4      827.39      756.43     21.65 o 
   0  11   4       31.71       40.97      7.59 o 
   1  11   4      756.70      735.66     25.52 o 
   2  11   4        7.82       10.30      9.91 o 
   3  11   4       37.51       23.02     12.65 o 
   4  11   4       27.25        6.79     12.00 o 
   5  11   4      604.03      580.53     44.60 o 
   6  11   4        3.12        1.73     16.97 o 
  -7  12   4      225.07      247.19     33.98 o 
  -6  12   4      116.39      128.75     28.72 o 
  -5  12   4        3.16       -0.97     10.43 o 
  -4  12   4      326.71      336.42     19.30 o 
  -3  12   4      225.20      200.78     13.01 o 
  -2  12   4     2782.29     3067.44     71.25 o 
  -1  12   4       16.10        9.85      7.73 o 
   0  12   4     1134.34     1060.21     38.98 o 
   1  12   4      208.67      202.77     14.57 o 
   2  12   4      205.30      213.14     19.87 o 
   3  12   4      161.30      114.65     16.85 o 
   4  12   4     1372.56     1515.79     65.73 o 
   5  12   4      214.76      184.86     27.41 o 
   6  12   4       84.04       48.34     24.23 o 
  -7  13   4      165.94      180.07     54.51 o 
  -6  13   4      587.45      612.27     49.55 o 
  -5  13   4      222.56      199.66     20.29 o 
  -4  13   4        1.36       -1.21      8.39 o 
  -3  13   4      672.78      642.02     22.28 o 
  -2  13   4      242.11      239.33     14.91 o 
  -1  13   4      370.11      358.17     16.82 o 
   0  13   4      165.50      126.25     12.64 o 
   1  13   4      714.87      699.69     26.27 o 
   2  13   4      206.60      177.45     19.00 o 
   3  13   4      160.99      135.18     17.46 o 
   4  13   4       40.83       33.18     16.90 o 
   5  13   4      297.17      244.41     32.05 o 
  -7  14   4       50.60       33.12     18.94 o 
  -6  14   4      628.15      684.70     91.27 o 
  -5  14   4        3.16       11.39     11.09 o 
  -4  14   4        1.76        0.10      9.05 o 
  -3  14   4        0.62        4.10      8.13 o 
  -2  14   4      282.18      293.20     16.34 o 
  -1  14   4       73.16       82.97     11.06 o 
   0  14   4       11.55        7.75      7.59 o 
   1  14   4       87.57       90.46     11.68 o 
   2  14   4       27.82       18.64     10.39 o 
   3  14   4       32.82       37.31     16.09 o 
   4  14   4        4.33        6.58     13.11 o 
   5  14   4       37.12       46.33     18.01 o 
  -6  15   4      130.82      134.19     25.30 o 
  -5  15   4      132.06      110.32     18.17 o 
  -4  15   4      661.11      622.71     27.98 o 
  -3  15   4      557.09      554.49     25.62 o 
  -2  15   4      249.63      242.80     15.46 o 
  -1  15   4      350.42      356.28     18.05 o 
   0  15   4     1605.61     1613.92     40.78 o 
   1  15   4      240.16      258.32     18.06 o 
   2  15   4       18.85       16.30     10.57 o 
   3  15   4      515.84      515.90     53.05 o 
   4  15   4       59.22       75.75     21.69 o 
   5  15   4       87.07       70.18     24.04 o 
  -6  16   4      210.30      238.87     32.73 o 
  -5  16   4       56.35       44.09     17.39 o 
  -4  16   4      112.27      136.94     15.68 o 
  -3  16   4       87.77       81.68     13.33 o 
  -2  16   4      802.63      758.16     26.18 o 
  -1  16   4      112.70      115.38     11.91 o 
   0  16   4     1398.62     1426.85     39.91 o 
   1  16   4      100.42       95.37     15.67 o 
   2  16   4     1881.21     1987.41     74.52 o 
   3  16   4      224.59      239.85     31.23 o 
   4  16   4      627.72      614.86     46.17 o 
   5  16   4        0.03        9.55     17.20 o 
  -6  17   4      320.91      325.81     39.11 o 
  -5  17   4       68.91       55.52     16.54 o 
  -4  17   4     1099.09     1170.12     52.91 o 
  -3  17   4      379.62      373.97     22.77 o 
  -2  17   4     2123.15     2121.05     60.74 o 
  -1  17   4      457.82      450.90     24.13 o 
   0  17   4        2.26        2.40      7.88 o 
   1  17   4       14.26       16.47     12.46 o 
   2  17   4     1257.93     1278.73     61.11 o 
   3  17   4      604.48      675.69     48.00 o 
   4  17   4       29.94       44.39     19.46 o 
  -5  18   4        0.14       -3.37     16.29 o 
  -4  18   4      322.61      366.19     27.84 o 
  -3  18   4       63.00       32.29     11.08 o 
  -2  18   4       90.65       88.53     12.27 o 
  -1  18   4       94.00       96.35     13.82 o 
   0  18   4        7.08       21.61     10.18 o 
   1  18   4      101.94      131.43     27.61 o 
   2  18   4        5.12       20.88     14.41 o 
   3  18   4        0.34       13.16     16.09 o 
   4  18   4       64.17       58.32     19.78 o 
  -5  19   4      176.30      180.47     29.09 o 
  -4  19   4      325.22      293.48     26.55 o 
  -3  19   4      149.98      149.32     18.30 o 
  -2  19   4      107.75       64.26     11.00 o 
  -1  19   4      465.33      451.35     24.93 o 
   0  19   4      411.09      334.42     25.55 o 
   1  19   4      295.42      312.04     33.50 o 
   2  19   4      125.36      127.20     26.25 o 
   3  19   4      595.36      690.40     50.58 o 
  -5  20   4       53.74       74.60     23.79 o 
  -4  20   4      419.95      460.12     33.17 o 
  -3  20   4        5.59        1.92     10.66 o 
  -2  20   4      265.49      323.50     28.33 o 
  -1  20   4        0.01        3.15     10.45 o 
   0  20   4      417.10      434.02     37.41 o 
   1  20   4       31.47        7.85     15.38 o 
   2  20   4      627.80      609.02     47.46 o 
   3  20   4       14.49       32.98     19.16 o 
  -4  21   4        0.36        0.20     14.17 o 
  -3  21   4        1.08      -11.37     12.60 o 
  -2  21   4        0.21        1.43     11.94 o 
  -1  21   4       43.41       35.03     13.85 o 
   0  21   4      181.34      148.23     24.45 o 
   1  21   4      222.89      203.34     42.88 o 
   2  21   4      207.13      244.94     32.19 o 
  -3  22   4        0.28        4.03     13.87 o 
  -2  22   4       56.81       69.22     17.90 o 
  -1  22   4       53.49       62.20     17.17 o 
   0  22   4       30.00       33.56     18.13 o 
   1  22   4       18.15       25.92     21.00 o 
   2  22   4      209.90      219.51     32.82 o 
  -2  23   4       14.82       12.75     15.93 o 
  -1  23   4      181.12      181.05     23.38 o 
   0  23   4      107.64       89.30     25.64 o 
   1  23   4      143.27      136.40     26.91 o 
  -7   0   5      793.67      802.32     70.44 o 
  -5   0   5     5610.15     5941.96    146.28 o 
  -3   0   5     1240.13     1388.42     65.26 o 
  -1   0   5     4816.54     5049.04     88.16 o 
   1   0   5     3200.53     3392.63     66.82 o 
   3   0   5     1244.04     1230.04     46.57 o 
   5   0   5       30.50       49.00     22.87 o 
  -8   1   5       38.04       38.74     21.53 o 
  -7   1   5        4.89        3.31     13.52 o 
  -6   1   5        3.03       12.46     11.18 o 
  -5   1   5      237.45      264.42     24.16 o 
  -4   1   5     1381.09     1372.43     72.12 o 
  -3   1   5        1.83        4.91      9.11 o 
  -2   1   5     4230.74     4302.90     78.62 o 
  -1   1   5     2552.84     2783.61     39.01 o 
   0   1   5     1494.67     1475.61     28.51 o 
   1   1   5     2003.16     2189.18     38.08 o 
   2   1   5     1356.67     1289.62     31.52 o 
   3   1   5       25.22       28.18      8.56 o 
   4   1   5      308.48      308.14     22.41 o 
   5   1   5      565.01      540.85     40.65 o 
   6   1   5       30.81       43.22     18.57 o 
  -8   2   5       17.61       20.06     16.81 o 
  -7   2   5        6.91       -0.77     23.53 o 
  -6   2   5        0.34       -4.86      8.30 o 
  -5   2   5      114.83       99.75     14.41 o 
  -4   2   5      404.45      347.88     25.02 o 
  -3   2   5      124.25      136.72     22.29 o 
  -2   2   5      203.79      185.16      9.80 o 
  -1   2   5      524.46      417.73     13.78 o 
   0   2   5       29.18       21.25      7.19 o 
   1   2   5      257.39      223.41     13.30 o 
   2   2   5        3.83        8.93      6.85 o 
   3   2   5      433.97      435.56     20.32 o 
   4   2   5       97.10      111.88     16.12 o 
   5   2   5      193.62      200.59     30.29 o 
   6   2   5       42.20       33.65     18.30 o 
  -8   3   5       18.27       17.60     25.85 o 
  -7   3   5        8.61        6.48     13.40 o 
  -6   3   5       31.49       35.71     22.43 o 
  -5   3   5       13.52       14.78      9.85 o 
  -4   3   5      708.52      649.89     27.50 o 
  -3   3   5      678.75      684.37     32.47 o 
  -2   3   5     3112.53     3162.81     37.63 o 
  -1   3   5      229.37      229.63     13.54 o 
   0   3   5     2413.01     2315.94     36.57 o 
   1   3   5        0.29       -2.77      6.64 o 
   2   3   5      908.44      836.78     25.74 o 
   3   3   5     1049.65     1117.00     31.55 o 
   4   3   5       31.92       23.12     10.80 o 
   5   3   5       20.07       24.44     17.83 o 
   6   3   5      100.00       83.64     23.83 o 
  -8   4   5       26.96       21.08     15.26 o 
  -7   4   5      480.34      474.95     37.47 o 
  -6   4   5       14.14       13.70     12.33 o 
  -5   4   5      895.58      913.81     45.95 o 
  -4   4   5      553.69      544.39     25.86 o 
  -3   4   5     2693.93     2819.52     37.24 o 
  -2   4   5      541.67      538.01     18.41 o 
  -1   4   5     4418.27     4936.74     50.45 o 
   0   4   5      163.55      161.78      9.24 o 
   1   4   5     1395.51     1535.46     32.50 o 
   2   4   5       74.75       66.84      9.58 o 
   3   4   5      296.69      323.65     18.29 o 
   4   4   5        0.08        3.89      9.85 o 
   5   4   5      565.58      570.02     43.37 o 
   6   4   5       42.16       40.52     16.96 o 
  -8   5   5       11.72       -7.83     25.57 o 
  -7   5   5      162.34      163.52     32.05 o 
  -6   5   5      303.03      327.63     31.53 o 
  -5   5   5      220.68      229.09     19.33 o 
  -4   5   5      630.17      599.30     29.40 o 
  -3   5   5      950.64      980.22     18.99 o 
  -2   5   5     1513.35     1554.96     56.90 o 
  -1   5   5     1173.06     1158.94     26.11 o 
   0   5   5     3697.73     3727.15     61.72 o 
   1   5   5      471.38      451.23     19.90 o 
   2   5   5      998.58     1009.18     28.70 o 
   3   5   5      251.00      239.14     19.99 o 
   4   5   5        2.90        4.01      8.65 o 
   5   5   5        6.77        0.02     10.78 o 
   6   5   5      125.54      148.70     27.08 o 
  -8   6   5        2.93      -12.95     25.57 o 
  -7   6   5        1.23       13.92     17.21 o 
  -6   6   5       27.06       18.78     13.84 o 
  -5   6   5       43.99       51.68     12.03 o 
  -4   6   5      430.27      396.30     22.79 o 
  -3   6   5        5.21       -0.09      5.00 o 
  -2   6   5      154.68      158.75      9.49 o 
  -1   6   5      193.93      233.21     11.33 o 
   0   6   5       66.06       58.67      6.64 o 
   1   6   5      577.18      542.05     20.57 o 
   2   6   5      207.74      193.80     13.87 o 
   3   6   5        6.50       -3.34     10.56 o 
   4   6   5       40.40       29.94     11.89 o 
   5   6   5       62.33       67.87     29.40 o 
   6   6   5        5.86       -3.87     18.57 o 
  -8   7   5       29.15       37.15     31.64 o 
  -7   7   5      178.87      194.78     28.91 o 
  -6   7   5      448.78      421.79     34.60 o 
  -5   7   5        3.59        3.77     10.09 o 
  -4   7   5      473.17      479.44     25.16 o 
  -3   7   5     1701.63     1714.78     28.94 o 
  -2   7   5      927.53      861.21     20.64 o 
  -1   7   5     1842.33     2039.11     34.26 o 
   0   7   5     3832.28     3943.77     55.08 o 
   1   7   5        0.00       -4.02      7.37 o 
   2   7   5      819.46      814.34     26.65 o 
   3   7   5        0.22       -5.70      9.40 o 
   4   7   5      134.78      127.41     17.16 o 
   5   7   5      262.95      279.69     32.85 o 
   6   7   5       79.20       77.28     22.68 o 
  -8   8   5        0.38      -11.80     19.07 o 
  -7   8   5      706.72      672.98     67.49 o 
  -6   8   5        9.49        9.32     13.92 o 
  -5   8   5     2014.67     2092.05     71.68 o 
  -4   8   5      197.80      166.89     16.48 o 
  -3   8   5     3553.39     3801.22     75.63 o 
  -2   8   5      112.13      101.20      9.12 o 
  -1   8   5     2543.02     2990.05     39.45 o 
   0   8   5        3.22        1.89      5.75 o 
   1   8   5     3837.52     4210.19     52.05 o 
   2   8   5      429.32      389.46     19.47 o 
   3   8   5     1825.31     1890.47     53.41 o 
   4   8   5        0.28       10.04     11.21 o 
   5   8   5      279.56      322.50     33.82 o 
   6   8   5        0.33        6.46     16.28 o 
  -7   9   5       84.00       67.64     19.73 o 
  -6   9   5      125.16      115.11     22.09 o 
  -5   9   5      188.83      149.41     21.76 o 
  -4   9   5      119.41      114.43     14.90 o 
  -3   9   5      289.11      289.47     13.75 o 
  -2   9   5     1008.47      936.24     23.65 o 
  -1   9   5      134.90      142.53     10.58 o 
   0   9   5     1995.42     1965.77     32.10 o 
   1   9   5       77.53       60.11      9.50 o 
   2   9   5       48.72       46.68      9.56 o 
   3   9   5       14.90       14.52      9.36 o 
   4   9   5      432.27      452.85     30.39 o 
   5   9   5       19.32       25.31     16.37 o 
   6   9   5        4.12        1.85     14.82 o 
  -7  10   5      256.08      286.08     35.10 o 
  -6  10   5       40.37       38.79     15.72 o 
  -5  10   5       15.86        9.54     13.38 o 
  -4  10   5       14.46        3.47     10.57 o 
  -3  10   5      722.49      674.09     21.18 o 
  -2  10   5      550.14      547.47     19.06 o 
  -1  10   5      412.46      381.62     15.99 o 
   0  10   5        6.51       10.05      7.34 o 
   1  10   5      191.04      203.06     15.00 o 
   2  10   5      438.61      384.98     25.13 o 
   3  10   5      348.09      346.48     25.70 o 
   4  10   5       23.16       20.22     12.11 o 
   5  10   5        8.22       10.96     16.42 o 
  -7  11   5       15.17       14.25     20.05 o 
  -6  11   5      163.96      147.20     23.66 o 
  -5  11   5      357.24      368.50     33.99 o 
  -4  11   5      371.71      378.66     25.27 o 
  -3  11   5        8.10       14.53      6.96 o 
  -2  11   5     1328.09     1353.83     34.25 o 
  -1  11   5      998.75     1010.05     25.60 o 
   0  11   5     1057.61     1052.98     31.12 o 
   1  11   5      152.93      168.76     13.90 o 
   2  11   5       84.82       67.22     13.45 o 
   3  11   5       66.09       54.33     15.02 o 
   4  11   5      439.92      489.15     31.77 o 
   5  11   5      144.24      131.79     25.31 o 
  -7  12   5       36.77       57.44     20.33 o 
  -6  12   5       66.81       66.76     18.92 o 
  -5  12   5      265.86      265.46     29.77 o 
  -4  12   5        0.03        0.64     10.58 o 
  -3  12   5      458.81      516.21     19.97 o 
  -2  12   5      324.74      331.78     16.38 o 
  -1  12   5      302.44      275.50     14.96 o 
   0  12   5       23.32       21.14      8.90 o 
   1  12   5        4.27       -0.03      7.53 o 
   2  12   5      194.17      188.53     19.54 o 
   3  12   5      492.39      525.40     31.70 o 
   4  12   5       50.95       36.89     17.59 o 
   5  12   5      319.69      313.97     36.31 o 
  -7  13   5       67.43       67.24     25.46 o 
  -6  13   5       67.21       60.27     19.10 o 
  -5  13   5        5.55       13.75     14.41 o 
  -4  13   5      477.54      505.86     55.09 o 
  -3  13   5      460.33      398.77     18.45 o 
  -2  13   5      482.01      464.69     19.66 o 
  -1  13   5       14.90        1.64      7.54 o 
   0  13   5      170.46      167.84     15.32 o 
   1  13   5     1226.10     1291.92     37.17 o 
   2  13   5      558.56      585.90     32.16 o 
   3  13   5      135.04      126.89     18.79 o 
   4  13   5      147.08      164.73     26.73 o 
   5  13   5       92.18       90.30     23.89 o 
  -6  14   5        2.57       24.61     18.41 o 
  -5  14   5     1129.40     1139.93     71.07 o 
  -4  14   5       85.90       72.46     18.04 o 
  -3  14   5     2477.98     2530.62     45.55 o 
  -2  14   5      210.26      202.72     14.95 o 
  -1  14   5      861.33      869.22     26.40 o 
   0  14   5      273.19      243.24     18.06 o 
   1  14   5     2099.33     2222.18     59.80 o 
   2  14   5       25.71       41.43     11.96 o 
   3  14   5      265.13      265.63     23.96 o 
   4  14   5      138.24      147.71     25.90 o 
   5  14   5      132.13      108.14     25.50 o 
  -6  15   5      128.13      132.97     28.57 o 
  -5  15   5       92.59       92.73     22.71 o 
  -4  15   5      576.92      645.01     44.67 o 
  -3  15   5       52.77       43.15     10.12 o 
  -2  15   5      555.08      511.01     22.83 o 
  -1  15   5      467.01      436.30     23.04 o 
   0  15   5       75.22       82.55     12.34 o 
   1  15   5        8.19       12.39     12.98 o 
   2  15   5      724.60      699.83     36.68 o 
   3  15   5      133.26      118.45     18.52 o 
   4  15   5      171.08      203.89     30.22 o 
  -6  16   5        0.51      -18.27     15.72 o 
  -5  16   5       97.54      103.43     25.70 o 
  -4  16   5      176.52      133.85     24.18 o 
  -3  16   5        3.13       -1.11      8.01 o 
  -2  16   5       69.93       68.42     11.05 o 
  -1  16   5        4.03       11.60      8.60 o 
   0  16   5      343.98      293.94     20.05 o 
   1  16   5      581.61      667.90     35.24 o 
   2  16   5       37.94       30.56     12.73 o 
   3  16   5        3.35       -4.13     13.85 o 
   4  16   5      131.29      137.62     28.16 o 
  -6  17   5       42.97       56.45     20.72 o 
  -5  17   5        2.38        5.99     16.11 o 
  -4  17   5       91.23       80.22     24.49 o 
  -3  17   5        5.22        4.80      9.34 o 
  -2  17   5      194.11      178.96     15.75 o 
  -1  17   5      121.48      112.53     15.15 o 
   0  17   5       48.70       38.35     12.08 o 
   1  17   5       11.91        7.07     11.62 o 
   2  17   5       70.67       59.09     15.26 o 
   3  17   5        0.07        4.58     18.59 o 
   4  17   5      119.48      122.89     25.33 o 
  -5  18   5      330.92      347.45     37.86 o 
  -4  18   5       80.61       76.16     22.46 o 
  -3  18   5       61.36       51.73     12.89 o 
  -2  18   5       24.37       30.65     10.54 o 
  -1  18   5      790.93      899.00     34.87 o 
   0  18   5       21.96       35.83     11.53 o 
   1  18   5      242.79      268.23     24.70 o 
   2  18   5       16.17        8.94     15.84 o 
   3  18   5       95.55       84.47     24.17 o 
  -5  19   5       61.75       52.73     21.04 o 
  -4  19   5      193.19      175.24     29.66 o 
  -3  19   5       27.80        9.85      9.72 o 
  -2  19   5       99.32       76.31     13.24 o 
  -1  19   5       64.23       75.09     14.27 o 
   0  19   5      345.42      309.85     26.25 o 
   1  19   5       13.80       14.16     14.63 o 
   2  19   5       54.29       65.76     22.70 o 
   3  19   5        0.03        0.91     15.99 o 
  -4  20   5        3.38       -0.37     17.11 o 
  -3  20   5        3.84       -6.82      9.57 o 
  -2  20   5       23.53       15.44     10.51 o 
  -1  20   5      449.84      477.67     27.81 o 
   0  20   5        8.44       13.71     11.38 o 
   1  20   5       27.86       26.71     16.78 o 
   2  20   5       91.17       54.95     19.97 o 
  -3  21   5       19.34       18.45     12.46 o 
  -2  21   5       15.49        8.27     14.36 o 
  -1  21   5       32.17       20.99     10.91 o 
   0  21   5      212.53      243.97     30.86 o 
   1  21   5       56.61       58.26     19.57 o 
   2  21   5      189.16      179.19     31.21 o 
  -2  22   5        4.75        5.91     15.15 o 
  -1  22   5       96.88       98.23     18.41 o 
   0  22   5        1.92       -2.47     16.43 o 
   1  22   5      159.80      184.75     30.62 o 
  -8   0   6       18.56        3.14     20.61 o 
  -6   0   6        1.83        0.99     18.85 o 
  -4   0   6      378.10      364.37     37.70 o 
  -2   0   6       21.96       12.40     17.36 o 
   0   0   6       28.44       40.72     11.01 o 
   2   0   6      867.20      896.18     40.68 o 
   4   0   6      276.23      220.08     40.07 o 
   6   0   6        2.38       -7.83     19.90 o 
  -8   1   6        1.19       16.07     18.16 o 
  -7   1   6       42.07       56.82     28.27 o 
  -6   1   6       88.47       82.90     18.45 o 
  -5   1   6       47.16       26.89     12.58 o 
  -4   1   6       69.61       65.92     13.52 o 
  -3   1   6      436.40      418.31     28.74 o 
  -2   1   6        6.41        1.43      9.35 o 
  -1   1   6      725.96      732.59     19.73 o 
   0   1   6       74.35       51.20      8.00 o 
   1   1   6      222.01      202.10     14.15 o 
   2   1   6       34.29       35.68      9.88 o 
   3   1   6     2426.54     2630.87     51.98 o 
   4   1   6      104.18       89.66     22.04 o 
   5   1   6       54.71       48.20     17.17 o 
   6   1   6        4.78       16.37     21.41 o 
  -8   2   6      129.09      130.85     27.67 o 
  -7   2   6       47.82       47.44     17.81 o 
  -6   2   6      503.33      542.12     29.99 o 
  -5   2   6       48.70       40.52     14.94 o 
  -4   2   6      389.58      397.65     48.36 o 
  -3   2   6        0.00        7.73      9.09 o 
  -2   2   6     2617.37     2817.79     80.99 o 
  -1   2   6       94.26       71.17      8.40 o 
   0   2   6     1228.29     1328.09     29.97 o 
   1   2   6       25.40       19.39      7.14 o 
   2   2   6     1658.77     1867.89     40.97 o 
   3   2   6        1.91       -3.37      8.00 o 
   4   2   6      521.31      608.69     32.28 o 
   5   2   6       95.88       96.24     24.25 o 
   6   2   6      331.67      404.42     40.76 o 
  -8   3   6        0.09       -3.29     13.84 o 
  -7   3   6      119.91      108.82     22.08 o 
  -6   3   6      110.94      114.97     16.63 o 
  -5   3   6       49.26       49.76     11.81 o 
  -4   3   6       89.64       69.96     16.46 o 
  -3   3   6       70.74       63.15     15.76 o 
  -2   3   6        1.64        8.21     10.70 o 
  -1   3   6     1100.87     1046.50     24.53 o 
   0   3   6        0.17       -4.38      5.72 o 
   1   3   6      848.30      835.91     31.11 o 
   2   3   6        6.18       -6.51      7.44 o 
   3   3   6      784.75      831.78     29.80 o 
   4   3   6        7.11        8.38     11.70 o 
   5   3   6      287.15      290.53     33.49 o 
  -8   4   6       34.48       22.10     28.22 o 
  -7   4   6       68.05       60.81     20.54 o 
  -6   4   6      527.96      599.46     41.81 o 
  -5   4   6      114.01       99.25     14.77 o 
  -4   4   6       15.54        4.10     10.26 o 
  -3   4   6        3.05       -1.44      9.83 o 
  -2   4   6     3524.91     3669.89     82.51 o 
  -1   4   6        4.51       -1.34      5.69 o 
   0   4   6     1448.92     1557.27     33.25 o 
   1   4   6      161.03      168.13     12.87 o 
   2   4   6       90.67       86.00     10.93 o 
   3   4   6       57.76       43.81     13.47 o 
   4   4   6      702.23      732.29     37.01 o 
   5   4   6      171.89      167.65     27.11 o 
  -8   5   6       17.13       -7.50     18.46 o 
  -7   5   6      131.48      146.85     26.28 o 
  -6   5   6       54.24       53.42     15.86 o 
  -5   5   6      131.10      125.28     16.50 o 
  -4   5   6        0.00       -3.74      9.95 o 
  -3   5   6        2.02       -0.73      8.12 o 
  -2   5   6        0.52       -0.81      5.47 o 
  -1   5   6      904.03      918.60     21.47 o 
   0   5   6       33.37       32.73      8.00 o 
   1   5   6     2119.13     2129.08     41.98 o 
   2   5   6       35.89       26.16      8.94 o 
   3   5   6      222.95      226.06     20.80 o 
   4   5   6      136.65      126.36     18.43 o 
   5   5   6      383.82      438.06     47.40 o 
  -8   6   6       31.55       49.60     32.96 o 
  -7   6   6       48.62       46.69     18.10 o 
  -6   6   6      364.50      426.83     36.96 o 
  -5   6   6       39.24       35.20     11.14 o 
  -4   6   6      359.52      356.45     23.02 o 
  -3   6   6       45.57       32.12     10.32 o 
  -2   6   6      514.10      537.52     16.84 o 
  -1   6   6      241.63      250.87     12.28 o 
   0   6   6     1361.90     1390.25     32.84 o 
   1   6   6       27.97       22.33      8.62 o 
   2   6   6      366.02      358.50     19.37 o 
   3   6   6      318.94      281.24     22.50 o 
   4   6   6      359.05      368.44     27.50 o 
   5   6   6      165.92      162.18     28.04 o 
  -7   7   6      219.45      238.15     31.48 o 
  -6   7   6       87.54       92.80     21.86 o 
  -5   7   6      269.50      254.80     21.35 o 
  -4   7   6       14.30       10.29      9.79 o 
  -3   7   6       45.91       41.12     11.12 o 
  -2   7   6      581.53      621.28     18.79 o 
  -1   7   6      452.66      459.33     16.61 o 
   0   7   6        1.22        3.12      7.51 o 
   1   7   6     1729.16     1781.02     39.89 o 
   2   7   6       55.00       43.74     10.06 o 
   3   7   6      135.75      138.83     17.17 o 
   4   7   6        1.09       -3.84      9.26 o 
   5   7   6      108.39       96.26     18.68 o 
  -7   8   6       43.31       40.03     19.12 o 
  -6   8   6       28.32       18.43     17.17 o 
  -5   8   6       76.83       59.30     12.87 o 
  -4   8   6     1266.01     1242.16     51.44 o 
  -3   8   6       52.48       34.79     11.07 o 
  -2   8   6      105.30      108.86      9.81 o 
  -1   8   6      270.59      262.13     13.58 o 
   0   8   6      290.24      285.60     16.53 o 
   1   8   6      248.25      235.35     16.37 o 
   2   8   6      220.86      236.63     16.93 o 
   3   8   6       70.95       62.73     13.40 o 
   4   8   6        6.88        4.00     12.81 o 
   5   8   6       76.23       67.58     16.93 o 
  -7   9   6      202.85      226.73     44.78 o 
  -6   9   6      405.99      441.89     54.18 o 
  -5   9   6       92.18       97.16     21.43 o 
  -4   9   6      106.47      100.72     15.77 o 
  -3   9   6      240.87      244.31     20.32 o 
  -2   9   6        2.18        1.58      6.14 o 
  -1   9   6      462.19      468.46     20.37 o 
   0   9   6     1126.92     1183.30     32.76 o 
   1   9   6     1241.63     1279.01     34.82 o 
   2   9   6       66.95       62.92     14.00 o 
   3   9   6      315.50      315.85     29.49 o 
   4   9   6        0.06        0.02     12.76 o 
   5   9   6      157.17      152.25     26.91 o 
  -7  10   6        1.39       14.43     19.97 o 
  -6  10   6       85.03       46.71     18.54 o 
  -5  10   6       46.84       50.73     15.73 o 
  -4  10   6     1500.00     1678.66     50.29 o 
  -3  10   6      126.05      135.32     16.46 o 
  -2  10   6      393.55      405.15     17.09 o 
  -1  10   6      657.51      643.55     24.39 o 
   0  10   6     1267.46     1328.29     35.56 o 
   1  10   6        1.18       -2.86      9.39 o 
   2  10   6      779.54      828.95     36.90 o 
   3  10   6       17.72       15.95     11.10 o 
   4  10   6      544.28      609.08     39.91 o 
   5  10   6        9.72        5.86     16.76 o 
  -7  11   6      136.31      158.07     27.79 o 
  -6  11   6      247.71      239.68     46.13 o 
  -5  11   6       91.45       82.46     21.36 o 
  -4  11   6      956.05     1063.63     41.05 o 
  -3  11   6      473.44      435.23     25.74 o 
  -2  11   6      486.15      490.56     19.40 o 
  -1  11   6      135.31      141.14     13.86 o 
   0  11   6      826.90      782.40     28.45 o 
   1  11   6      797.37      806.02     37.65 o 
   2  11   6      126.20      140.21     17.51 o 
   3  11   6      164.29      162.99     17.03 o 
   4  11   6      281.04      274.37     29.70 o 
   5  11   6       67.66       86.24     22.16 o 
  -7  12   6        0.03       -6.13     17.12 o 
  -6  12   6      245.70      193.96     29.00 o 
  -5  12   6       47.86       41.49     17.01 o 
  -4  12   6      852.45      885.59     47.34 o 
  -3  12   6        3.39        7.61     10.00 o 
  -2  12   6      726.39      717.56     23.85 o 
  -1  12   6       99.43       90.46     12.25 o 
   0  12   6      402.63      378.33     21.18 o 
   1  12   6      182.55      178.32     15.70 o 
   2  12   6       62.04       70.66     14.96 o 
   3  12   6      308.47      311.04     26.93 o 
   4  12   6      242.62      263.19     26.42 o 
  -6  13   6       10.42       10.64     15.79 o 
  -5  13   6      164.93      180.74     25.79 o 
  -4  13   6       98.84       85.03     19.97 o 
  -3  13   6      540.14      508.30     29.16 o 
  -2  13   6     1302.05     1284.17     32.14 o 
  -1  13   6       18.90        8.06      9.02 o 
   0  13   6        0.02        0.20      9.52 o 
   1  13   6      728.69      721.69     35.17 o 
   2  13   6      466.60      409.98     28.41 o 
   3  13   6      223.63      201.73     23.35 o 
   4  13   6      172.10      154.61     21.83 o 
  -6  14   6       23.82       12.41     21.08 o 
  -5  14   6        1.17       -1.95     18.37 o 
  -4  14   6        9.75        6.03     12.45 o 
  -3  14   6      143.54      143.27     18.56 o 
  -2  14   6      129.96      139.65     13.34 o 
  -1  14   6       67.28       70.40     12.41 o 
   0  14   6      383.35      390.07     22.46 o 
   1  14   6      409.10      414.02     28.30 o 
   2  14   6      391.20      391.25     29.04 o 
   3  14   6       21.54       17.15     13.43 o 
   4  14   6      295.97      326.06     40.73 o 
  -6  15   6      333.32      343.60     39.60 o 
  -5  15   6      172.10      167.15     28.77 o 
  -4  15   6      518.37      523.75     41.56 o 
  -3  15   6      398.62      396.70     29.51 o 
  -2  15   6      162.78      151.31     15.47 o 
  -1  15   6      124.33      119.81     14.20 o 
   0  15   6      205.83      204.30     17.84 o 
   1  15   6      125.20      119.04     17.88 o 
   2  15   6      116.17      106.32     17.32 o 
   3  15   6      147.96      128.83     20.43 o 
   4  15   6        0.08       -4.82     15.05 o 
  -6  16   6      467.06      568.11     49.51 o 
  -5  16   6        4.40       -8.91     15.58 o 
  -4  16   6       45.21       45.12     20.78 o 
  -3  16   6       22.69       19.50     13.91 o 
  -2  16   6       43.98       41.73     12.33 o 
  -1  16   6        6.52        0.28      9.01 o 
   0  16   6       58.08       71.41     13.96 o 
   1  16   6       22.11       25.29     14.30 o 
   2  16   6       37.90       60.80     15.94 o 
   3  16   6       20.64       35.19     14.21 o 
  -5  17   6      178.40      164.84     30.02 o 
  -4  17   6       44.44       20.91     16.52 o 
  -3  17   6      284.46      281.89     24.89 o 
  -2  17   6        9.92        7.16     10.18 o 
  -1  17   6      853.51      906.12     34.74 o 
   0  17   6      190.49      175.70     18.40 o 
   1  17   6       38.76       24.19     12.08 o 
   2  17   6       62.30       51.53     14.67 o 
   3  17   6      188.09      189.69     29.78 o 
  -5  18   6       16.74       11.16     18.77 o 
  -4  18   6       66.71       70.87     20.55 o 
  -3  18   6        0.04       -9.79     18.54 o 
  -2  18   6      476.82      463.79     26.67 o 
  -1  18   6       67.84       49.44     12.54 o 
   0  18   6      504.08      549.49     33.78 o 
   1  18   6       25.00       16.22     12.08 o 
   2  18   6      244.78      254.64     26.64 o 
  -4  19   6        4.54      -22.34     16.37 o 
  -3  19   6       38.51       43.49     24.47 o 
  -2  19   6       72.32       67.27     15.50 o 
  -1  19   6      387.12      408.09     26.26 o 
   0  19   6        4.18        1.51     16.96 o 
   1  19   6        7.84        0.49     14.82 o 
   2  19   6        5.35       17.21     13.68 o 
  -3  20   6        0.92      -15.43     17.14 o 
  -2  20   6      237.13      245.09     24.97 o 
  -1  20   6       41.61       37.81     12.84 o 
   0  20   6      164.13      216.43     23.73 o 
   1  20   6       49.94       43.53     15.84 o 
  -2  21   6       86.41      104.80     20.40 o 
  -1  21   6      121.73      106.87     16.91 o 
   0  21   6      181.79      190.70     23.32 o 
  -7   0   7      116.37      141.77     25.33 o 
  -5   0   7     1211.01     1357.28     78.82 o 
  -3   0   7     1136.56     1266.28     73.03 o 
  -1   0   7      856.89      870.11     58.09 o 
   1   0   7     3797.27     4058.81     85.79 o 
   3   0   7     2006.74     2175.90     70.76 o 
   5   0   7       85.44       78.98     28.94 o 
  -8   1   7      144.38       89.70     24.48 o 
  -7   1   7       38.41       39.42     22.29 o 
  -6   1   7      150.00      164.28     23.96 o 
  -5   1   7        0.43        3.57     10.62 o 
  -4   1   7      541.55      534.69     34.71 o 
  -3   1   7      112.11      125.79     17.88 o 
  -2   1   7      308.72      270.99     25.84 o 
  -1   1   7       14.97        9.30     13.71 o 
   0   1   7      114.53       97.21     11.10 o 
   1   1   7      343.06      328.19     18.87 o 
   2   1   7     1049.09     1043.00     33.00 o 
   3   1   7       22.08       21.12     10.78 o 
   4   1   7      228.92      259.01     29.43 o 
   5   1   7      222.21      181.95     40.90 o 
  -8   2   7        5.52       28.98     19.11 o 
  -7   2   7       69.50       84.88     23.25 o 
  -6   2   7        8.19        3.73     12.36 o 
  -5   2   7       28.89       26.05     13.69 o 
  -4   2   7       44.22       38.61     16.03 o 
  -3   2   7       15.93       23.06     14.32 o 
  -2   2   7       90.67       74.91     14.73 o 
  -1   2   7       14.22       13.47     10.45 o 
   0   2   7      259.65      251.37     15.64 o 
   1   2   7      333.11      355.96     19.56 o 
   2   2   7       32.06       19.47      8.94 o 
   3   2   7      143.03      151.69     15.60 o 
   4   2   7       30.00       20.87     14.85 o 
   5   2   7       44.53       15.55     17.89 o 
  -7   3   7       10.15        8.83     18.10 o 
  -6   3   7      291.72      328.07     25.77 o 
  -5   3   7        8.02        4.25     10.53 o 
  -4   3   7      214.18      217.76     25.15 o 
  -3   3   7       19.99       27.63     14.94 o 
  -2   3   7      311.08      319.38     26.05 o 
  -1   3   7      138.40      155.47     22.54 o 
   0   3   7        4.10       -1.44      6.84 o 
   1   3   7        1.70       -4.76      7.68 o 
   2   3   7      595.87      606.90     26.25 o 
   3   3   7      154.89      138.01     18.86 o 
   4   3   7      128.95      150.16     19.78 o 
   5   3   7        0.22       -5.04     18.86 o 
  -7   4   7      117.63      133.13     25.06 o 
  -6   4   7        0.02       -6.99     12.08 o 
  -5   4   7       54.19       34.39     12.56 o 
  -4   4   7        6.39        3.62      8.35 o 
  -3   4   7       66.87       63.89     17.20 o 
  -2   4   7      643.80      646.83     37.18 o 
  -1   4   7      314.28      308.59     18.60 o 
   0   4   7      124.09      113.96     11.72 o 
   1   4   7      302.13      323.08     18.84 o 
   2   4   7       51.55       36.91     10.42 o 
   3   4   7       33.05       36.92     11.34 o 
   4   4   7       38.06       32.06     13.92 o 
   5   4   7      227.78      267.46     32.90 o 
  -7   5   7       82.58       61.05     20.34 o 
  -6   5   7      494.40      553.69     41.87 o 
  -5   5   7      115.82      121.07     17.24 o 
  -4   5   7      206.54      183.18     18.15 o 
  -3   5   7      337.11      340.98     22.64 o 
  -2   5   7      283.64      313.63     21.03 o 
  -1   5   7      530.12      507.33     38.96 o 
   0   5   7      389.69      371.43     19.58 o 
   1   5   7      275.71      254.33     16.95 o 
   2   5   7      453.78      457.28     22.98 o 
   3   5   7       36.30       30.91     11.84 o 
   4   5   7      241.59      255.00     24.76 o 
   5   5   7        8.70       13.34     17.41 o 
  -7   6   7      363.19      426.05     39.65 o 
  -6   6   7        0.87       13.70     17.53 o 
  -5   6   7      462.85      548.55     31.42 o 
  -4   6   7       15.10       20.87     11.28 o 
  -3   6   7      934.25      980.43     38.01 o 
  -2   6   7      239.19      258.88     19.79 o 
  -1   6   7      953.47      877.29     63.61 o 
   0   6   7        2.13        0.30      7.77 o 
   1   6   7     1037.03     1066.30     32.47 o 
   2   6   7      111.29      101.04     12.47 o 
   3   6   7      322.28      385.04     26.71 o 
   4   6   7       76.10       64.57     16.93 o 
   5   6   7      188.66      254.07     34.88 o 
  -7   7   7      218.10      189.22     27.97 o 
  -6   7   7      271.69      255.68     31.48 o 
  -5   7   7       30.41       24.68     13.52 o 
  -4   7   7       80.48       76.02     15.22 o 
  -3   7   7      646.59      708.83     32.08 o 
  -2   7   7        6.74       -1.40      8.21 o 
  -1   7   7        0.59       -6.57      7.51 o 
   0   7   7      542.64      532.34     22.65 o 
   1   7   7      104.36      102.19     12.48 o 
   2   7   7       34.68       30.72     11.23 o 
   3   7   7      541.29      602.18     39.81 o 
   4   7   7      360.92      390.30     29.76 o 
  -7   8   7        9.51       -9.52     15.74 o 
  -6   8   7       23.32       20.38     15.31 o 
  -5   8   7       46.69       34.24     13.90 o 
  -4   8   7        2.25       18.67     12.47 o 
  -3   8   7        1.55       -1.15      8.20 o 
  -2   8   7       44.65       40.60     12.12 o 
  -1   8   7      183.17      198.23     14.71 o 
   0   8   7       15.18       17.26      8.37 o 
   1   8   7      174.11      160.20     15.45 o 
   2   8   7      142.79      162.46     18.95 o 
   3   8   7      568.66      586.56     33.70 o 
   4   8   7       62.00       51.98     16.40 o 
  -7   9   7        0.01        4.21     17.14 o 
  -6   9   7      327.33      330.32     35.21 o 
  -5   9   7      105.70      111.25     17.23 o 
  -4   9   7      216.98      211.36     22.59 o 
  -3   9   7      940.54     1020.24     39.28 o 
  -2   9   7       30.73       29.05     11.76 o 
  -1   9   7     1031.72     1037.30     31.31 o 
   0   9   7     1209.53     1240.73     35.20 o 
   1   9   7      347.34      323.57     19.87 o 
   2   9   7        3.89       -3.39      9.31 o 
   3   9   7      783.11      772.75     39.94 o 
   4   9   7      457.29      475.77     33.67 o 
  -7  10   7      381.05      407.13     41.50 o 
  -6  10   7       53.85       68.07     20.04 o 
  -5  10   7      568.05      575.14     43.59 o 
  -4  10   7      175.20      149.29     18.66 o 
  -3  10   7      331.93      374.75     25.65 o 
  -2  10   7        0.93       -0.96     10.35 o 
  -1  10   7     1890.01     1757.84     64.84 o 
   0  10   7        1.54        1.76      8.78 o 
   1  10   7       57.88       50.00     10.91 o 
   2  10   7       13.46       -4.32      9.35 o 
   3  10   7      385.13      396.85     29.87 o 
   4  10   7       67.96       63.98     18.15 o 
  -6  11   7       77.95       70.76     21.64 o 
  -5  11   7      372.04      345.35     35.12 o 
  -4  11   7      212.03      212.83     21.96 o 
  -3  11   7        0.84       -4.43     11.46 o 
  -2  11   7       11.68        8.54     12.93 o 
  -1  11   7      231.12      208.37     17.16 o 
   0  11   7      776.30      844.72     31.13 o 
   1  11   7      524.30      487.27     24.71 o 
   2  11   7       44.39       44.33     13.84 o 
   3  11   7       89.01       67.89     13.34 o 
   4  11   7      294.98      323.84     29.30 o 
  -6  12   7        6.06       19.95     16.67 o 
  -5  12   7        9.07       -0.87     14.42 o 
  -4  12   7       51.92       35.59     13.49 o 
  -3  12   7        1.78        0.39     10.40 o 
  -2  12   7       40.39       56.66     16.80 o 
  -1  12   7       79.04       71.05     12.50 o 
   0  12   7      188.98      167.28     16.20 o 
   1  12   7       12.40       12.41     11.47 o 
   2  12   7       22.64       29.50     14.61 o 
   3  12   7       43.59       41.83     16.16 o 
   4  12   7       94.63       80.04     18.65 o 
  -6  13   7      109.44      124.89     24.77 o 
  -5  13   7        1.88        0.05     17.34 o 
  -4  13   7      553.71      606.48     34.20 o 
  -3  13   7      134.06      115.87     18.04 o 
  -2  13   7      153.63      125.70     21.85 o 
  -1  13   7       94.35       92.76     14.69 o 
   0  13   7      172.93      192.34     16.84 o 
   1  13   7      401.53      399.62     28.08 o 
   2  13   7      470.98      499.87     32.75 o 
   3  13   7      142.62      127.29     21.13 o 
  -6  14   7        8.15        6.83     19.46 o 
  -5  14   7      300.89      318.14     36.10 o 
  -4  14   7      111.44      116.67     23.58 o 
  -3  14   7      882.52      930.22     41.02 o 
  -2  14   7        1.77        0.95     15.02 o 
  -1  14   7      127.28      130.78     17.89 o 
   0  14   7       10.22       17.65     10.65 o 
   1  14   7      884.46      948.53     43.37 o 
   2  14   7        1.27        6.61     11.03 o 
   3  14   7      232.53      249.91     26.97 o 
  -5  15   7        4.68        7.97     23.37 o 
  -4  15   7      135.14      150.64     24.29 o 
  -3  15   7        8.09       17.05     14.77 o 
  -2  15   7      274.33      276.84     29.90 o 
  -1  15   7       26.37       17.33     13.16 o 
   0  15   7        4.15        8.60     11.32 o 
   1  15   7       21.52       24.55     13.03 o 
   2  15   7      382.87      351.08     29.87 o 
   3  15   7       61.66       58.93     15.48 o 
  -5  16   7       98.27       87.22     21.87 o 
  -4  16   7        0.57       -3.59     17.23 o 
  -3  16   7      322.36      249.24     31.69 o 
  -2  16   7       65.17       62.04     20.96 o 
  -1  16   7        8.04        7.52     13.02 o 
   0  16   7       32.14       25.16     13.15 o 
   1  16   7      384.53      452.61     31.93 o 
   2  16   7      147.14      130.10     19.80 o 
  -4  17   7       29.95       27.99     19.87 o 
  -3  17   7       82.63       58.65     19.84 o 
  -2  17   7      449.30      444.04     39.11 o 
  -1  17   7        7.68        7.09     14.05 o 
   0  17   7       78.59       99.74     17.89 o 
   1  17   7       94.27       90.31     17.08 o 
   2  17   7       86.25       67.96     17.21 o 
  -4  18   7       11.55        1.24     16.74 o 
  -3  18   7       94.04      112.89     24.06 o 
  -2  18   7       11.43       19.66     19.47 o 
  -1  18   7      375.63      462.39     31.65 o 
   0  18   7       28.13       20.70     13.91 o 
   1  18   7      117.21      140.04     20.57 o 
  -3  19   7       35.08       36.98     24.14 o 
  -2  19   7      220.39      226.51     31.50 o 
  -1  19   7       12.77       23.22     14.01 o 
   0  19   7      183.81      182.38     33.45 o 
  -2  20   7       12.91       29.07     20.40 o 
  -1  20   7       34.22       48.23     18.68 o 
  -6   0   8        1.08       35.16     25.96 o 
  -4   0   8      131.89      151.02     30.75 o 
  -2   0   8      127.13      116.62     27.39 o 
   0   0   8        7.16       -3.97     14.27 o 
   2   0   8     1718.70     1943.80     90.72 o 
   4   0   8      186.38      227.13     43.98 o 
  -7   1   8       65.83       60.72     14.52 o 
  -6   1   8      116.39      117.02     23.37 o 
  -5   1   8      413.94      417.26     33.74 o 
  -4   1   8      588.75      515.79     36.28 o 
  -3   1   8      757.55      692.23    105.16 o 
  -2   1   8     1317.46     1280.45     54.03 o 
  -1   1   8      116.90      105.16     20.75 o 
   0   1   8     1033.04     1059.80     49.34 o 
   1   1   8      120.47      113.81     13.24 o 
   2   1   8      377.80      345.18     21.71 o 
   3   1   8      148.70      160.97     19.62 o 
   4   1   8      284.31      291.26     34.96 o 
  -7   2   8        7.57       21.66     19.31 o 
  -6   2   8     1158.29     1188.21     48.60 o 
  -5   2   8        5.59       23.77     16.95 o 
  -4   2   8      525.51      603.20     39.47 o 
  -3   2   8       92.84       83.82     17.02 o 
  -2   2   8      123.47      150.91     21.85 o 
  -1   2   8        4.26       -0.94     15.06 o 
   0   2   8       25.75       48.97     15.70 o 
   1   2   8        1.48       11.47      8.10 o 
   2   2   8       20.96       28.21     10.15 o 
   3   2   8       17.76        6.37     12.16 o 
   4   2   8       24.31       12.92     16.54 o 
  -7   3   8      159.02      149.33     26.70 o 
  -6   3   8      326.69      272.16     24.62 o 
  -5   3   8      414.54      456.56     40.80 o 
  -4   3   8      931.91      975.31     50.36 o 
  -3   3   8      571.76      534.38     36.69 o 
  -2   3   8      709.05      674.32     75.78 o 
  -1   3   8      360.81      305.66     29.28 o 
   0   3   8      414.38      364.18     31.25 o 
   1   3   8      294.32      286.51     19.02 o 
   2   3   8      510.74      527.46     26.15 o 
   3   3   8       14.41       10.58     12.26 o 
   4   3   8       51.55       33.31     18.73 o 
  -7   4   8        8.74        6.35     16.45 o 
  -6   4   8      594.78      617.61     36.87 o 
  -5   4   8      218.15      227.29     22.44 o 
  -4   4   8        2.78        1.94     10.47 o 
  -3   4   8       65.82       81.00     18.17 o 
  -2   4   8      584.66      516.53     36.06 o 
  -1   4   8       19.86       28.80     14.27 o 
   0   4   8     1109.60     1123.33     51.64 o 
   1   4   8        2.65       -1.19      7.59 o 
   2   4   8      206.31      235.05     24.69 o 
   3   4   8        9.03       15.19     10.93 o 
   4   4   8      995.60     1063.15     59.80 o 
  -7   5   8      119.77      154.42     29.28 o 
  -6   5   8      305.51      330.93     28.41 o 
  -5   5   8      171.91      173.69     20.15 o 
  -4   5   8       14.81        6.90     10.84 o 
  -3   5   8      139.69      135.00     17.22 o 
  -2   5   8      161.96      153.27     16.26 o 
  -1   5   8      162.17      127.32     30.86 o 
   0   5   8      355.72      353.71     23.45 o 
   1   5   8       63.19       52.78     11.88 o 
   2   5   8       72.65       55.07     11.05 o 
   3   5   8        2.87        3.94     10.48 o 
   4   5   8        2.68       15.72     13.62 o 
  -7   6   8       15.49       18.83     20.33 o 
  -6   6   8      132.77      121.09     25.20 o 
  -5   6   8       30.31       38.37     15.30 o 
  -4   6   8        5.96        2.23     10.49 o 
  -3   6   8      123.84      109.63     17.13 o 
  -2   6   8       31.50       60.16     18.70 o 
  -1   6   8       14.79       25.02     15.18 o 
   0   6   8        3.55        0.66      9.72 o 
   1   6   8       63.71       62.45     11.09 o 
   2   6   8        1.46        2.18     10.09 o 
   3   6   8      151.36      143.96     19.80 o 
   4   6   8      145.55      167.83     21.90 o 
  -7   7   8      254.64      287.43     35.23 o 
  -6   7   8       65.91       30.99     20.96 o 
  -5   7   8      377.22      403.57     29.30 o 
  -4   7   8       89.29       85.38     16.02 o 
  -3   7   8      465.82      459.28     27.92 o 
  -2   7   8      394.12      357.11     37.81 o 
  -1   7   8      764.09      710.19     42.36 o 
   0   7   8       53.36       54.82     12.88 o 
   1   7   8      126.24      117.53     14.61 o 
   2   7   8      365.21      368.41     26.76 o 
   3   7   8      285.83      285.75     25.97 o 
   4   7   8       93.24      104.05     20.67 o 
  -7   8   8        0.86       -4.44     20.79 o 
  -6   8   8      194.70      257.48     33.31 o 
  -5   8   8        0.01       -2.23     11.53 o 
  -4   8   8     1265.67     1306.60     47.91 o 
  -3   8   8        4.52        4.48     11.52 o 
  -2   8   8      457.39      516.98     37.41 o 
  -1   8   8       10.67       24.50     14.83 o 
   0   8   8       49.10       32.47     11.66 o 
   1   8   8      306.20      291.91     19.94 o 
   2   8   8      383.15      426.84     29.63 o 
   3   8   8       66.98       48.69     16.39 o 
  -6   9   8      307.89      354.55     37.68 o 
  -5   9   8      119.25      144.81     20.23 o 
  -4   9   8      516.07      495.12     35.57 o 
  -3   9   8      122.96      121.98     16.97 o 
  -2   9   8       83.61       54.27     16.11 o 
  -1   9   8      408.51      403.36     32.89 o 
   0   9   8     1035.31     1056.20     48.85 o 
   1   9   8        5.88        4.49     10.20 o 
   2   9   8      165.53      180.46     21.90 o 
   3   9   8      249.53      276.25     29.14 o 
  -6  10   8      146.61       98.78     24.81 o 
  -5  10   8        2.76      -13.17     13.01 o 
  -4  10   8       42.53       53.60     16.11 o 
  -3  10   8       18.73        5.72     12.24 o 
  -2  10   8        9.94        9.05     14.15 o 
  -1  10   8        0.54        3.82     12.23 o 
   0  10   8        2.24        6.56     10.72 o 
   1  10   8       12.99       13.16      9.86 o 
   2  10   8      151.47      184.07     20.95 o 
   3  10   8       11.21       10.81     13.30 o 
  -6  11   8       24.74       17.26     17.82 o 
  -5  11   8      180.16      234.76     50.60 o 
  -4  11   8      187.44      165.87     21.14 o 
  -3  11   8      180.44      187.20     25.13 o 
  -2  11   8       35.88       27.13     18.10 o 
  -1  11   8      136.51      140.07     23.14 o 
   0  11   8      389.64      363.28     26.35 o 
   1  11   8      108.00       99.46     15.99 o 
   2  11   8      367.32      389.05     28.70 o 
   3  11   8      173.11      159.90     21.69 o 
  -6  12   8      331.78      308.24     35.64 o 
  -5  12   8        7.74       23.68     15.37 o 
  -4  12   8      699.14      737.51     38.78 o 
  -3  12   8        7.69        3.72     17.19 o 
  -2  12   8      633.63      621.36     61.32 o 
  -1  12   8      122.50      128.02     31.31 o 
   0  12   8      608.45      578.56     32.21 o 
   1  12   8       72.57       77.48     16.75 o 
   2  12   8      256.68      260.41     24.90 o 
   3  12   8        4.52        5.95     13.05 o 
  -5  13   8      157.85      183.33     39.63 o 
  -4  13   8       54.35       51.98     16.73 o 
  -3  13   8      253.80      227.34     30.42 o 
  -2  13   8      502.60      482.88     39.90 o 
  -1  13   8        1.07       -1.47     14.08 o 
   0  13   8       79.57       96.59     16.74 o 
   1  13   8      216.29      200.40     21.45 o 
   2  13   8        1.71       -5.69     12.32 o 
  -5  14   8        2.65        9.84     17.89 o 
  -4  14   8       30.84       48.34     21.21 o 
  -3  14   8       14.68       17.23     15.48 o 
  -2  14   8        2.80        1.15     14.95 o 
  -1  14   8       81.13       92.81     22.74 o 
   0  14   8       73.34       88.61     16.46 o 
   1  14   8       70.66       66.86     15.20 o 
   2  14   8       38.34       51.60     15.04 o 
  -5  15   8      128.06      115.75     26.26 o 
  -4  15   8        7.67       20.17     28.49 o 
  -3  15   8      288.30      313.82     35.21 o 
  -2  15   8       22.34       13.79     15.04 o 
  -1  15   8       61.39       64.38     19.51 o 
   0  15   8      100.99       92.63     21.24 o 
   1  15   8      249.89      226.51     24.94 o 
   2  15   8       79.48       76.19     17.09 o 
  -4  16   8      188.04      183.37     44.04 o 
  -3  16   8        2.07       12.68     18.58 o 
  -2  16   8      102.71      146.69     26.83 o 
  -1  16   8        6.03       -8.47     13.89 o 
   0  16   8      238.29      248.96     31.18 o 
   1  16   8        3.72       -0.70     12.27 o 
  -3  17   8       63.72       83.64     24.11 o 
  -2  17   8        0.15        3.63     19.10 o 
  -1  17   8      195.67      203.00     29.95 o 
   0  17   8       41.85       59.08     27.28 o 
  -2  18   8      104.73      105.02     25.52 o 
  -1  18   8        0.60       10.95     16.86 o 
  -7   0   9       64.18       69.00     28.44 o 
  -5   0   9      398.31      399.97     52.75 o 
  -3   0   9       56.64       73.08     25.96 o 
  -1   0   9       67.49       54.18     26.57 o 
   1   0   9        7.55       24.86     23.26 o 
   3   0   9        3.73       -8.60     22.82 o 
  -7   1   9      114.01       87.72     20.21 o 
  -6   1   9      108.81      129.02     24.37 o 
  -5   1   9      647.21      587.11     42.77 o 
  -4   1   9      252.29      255.45     29.49 o 
  -3   1   9      229.75      175.67     24.74 o 
  -2   1   9      386.34      334.23     31.55 o 
  -1   1   9       42.32       18.66     15.13 o 
   0   1   9       90.71       87.08     18.04 o 
   1   1   9      198.08      159.96     38.42 o 
   2   1   9      132.53      143.13     17.05 o 
   3   1   9        6.15        0.88     13.65 o 
  -7   2   9      178.47      194.31     28.50 o 
  -6   2   9        9.16       23.57     15.72 o 
  -5   2   9      567.65      607.95     42.45 o 
  -4   2   9        4.90       -0.10     12.43 o 
  -3   2   9      896.74      836.94     48.99 o 
  -2   2   9        2.71        2.68     16.40 o 
  -1   2   9      673.18      671.49     42.71 o 
   0   2   9       13.33       13.10     16.44 o 
   1   2   9      563.53      579.45     40.37 o 
   2   2   9       12.04        4.99      9.41 o 
   3   2   9      217.95      228.14     27.90 o 
  -6   3   9      119.39      143.95     20.89 o 
  -5   3   9      115.76       92.56     16.47 o 
  -4   3   9       96.91       87.91     20.11 o 
  -3   3   9      268.98      199.29     33.84 o 
  -2   3   9      501.46      528.47     38.00 o 
  -1   3   9      466.35      468.36     36.61 o 
   0   3   9      162.52      124.37     20.42 o 
   1   3   9        0.48       -5.49     12.31 o 
   2   3   9      193.29      200.28     18.48 o 
   3   3   9       94.11       90.47     18.58 o 
  -6   4   9       10.28       14.11     12.69 o 
  -5   4   9       78.85       76.66     17.51 o 
  -4   4   9        0.00        1.82     10.07 o 
  -3   4   9      331.61      313.40     32.39 o 
  -2   4   9        0.75        0.50     13.56 o 
  -1   4   9       72.04       76.86     20.80 o 
   0   4   9        0.71       -7.13     11.73 o 
   1   4   9        0.97       10.44     16.37 o 
   2   4   9       18.76       22.05     10.82 o 
   3   4   9       32.17       18.93     11.76 o 
  -6   5   9      221.24      197.02     23.83 o 
  -5   5   9       15.66        7.19     12.76 o 
  -4   5   9      193.07      169.68     19.93 o 
  -3   5   9      309.58      278.36     24.07 o 
  -2   5   9      680.22      668.48     75.98 o 
  -1   5   9      139.21      102.24     20.90 o 
   0   5   9      204.24      197.07     25.88 o 
   1   5   9        8.39        8.06     12.64 o 
   2   5   9      177.74      198.53     22.19 o 
   3   5   9       70.47       59.71     17.09 o 
  -6   6   9        8.16        1.61     12.12 o 
  -5   6   9      165.06      145.46     19.78 o 
  -4   6   9       16.59       16.19     12.81 o 
  -3   6   9      716.93      780.62     48.23 o 
  -2   6   9       16.25       37.24     14.84 o 
  -1   6   9      118.55      124.17     21.02 o 
   0   6   9      128.45      129.67     22.62 o 
   1   6   9       40.87       23.93     13.92 o 
   2   6   9       95.43      100.60     16.56 o 
   3   6   9      109.37      122.06     20.69 o 
  -6   7   9       45.32       52.28     18.62 o 
  -5   7   9        3.62        1.24     14.61 o 
  -4   7   9      101.58      113.64     19.13 o 
  -3   7   9      100.45       95.52     20.79 o 
  -2   7   9      148.21      156.04     23.00 o 
  -1   7   9      230.97      212.20     31.17 o 
   0   7   9      119.93      120.74     23.37 o 
   1   7   9        3.58       -1.85     15.57 o 
   2   7   9        8.79       10.04     10.82 o 
   3   7   9       18.15        5.28     14.92 o 
  -6   8   9        4.09       -4.71     13.61 o 
  -5   8   9      268.96      307.35     34.71 o 
  -4   8   9       14.67       17.55     13.12 o 
  -3   8   9      282.31      307.91     32.71 o 
  -2   8   9       62.57       53.58     16.27 o 
  -1   8   9      234.64      247.58     29.69 o 
   0   8   9       95.51       93.08     20.98 o 
   1   8   9       40.34       35.10     16.46 o 
   2   8   9       40.61       50.69     15.10 o 
  -6   9   9      104.02      110.10     26.44 o 
  -5   9   9      151.50      134.07     20.79 o 
  -4   9   9      271.98      282.79     25.38 o 
  -3   9   9      260.20      230.85     29.22 o 
  -2   9   9       37.47       39.59     16.92 o 
  -1   9   9       15.53        4.96     14.28 o 
   0   9   9      506.60      538.63     41.24 o 
   1   9   9       12.24       12.79     20.89 o 
   2   9   9       10.15       14.35     13.21 o 
  -5  10   9      503.58      495.62     33.93 o 
  -4  10   9        4.60        8.63     16.16 o 
  -3  10   9       15.75       22.03     14.96 o 
  -2  10   9        0.01      -23.40     15.70 o 
  -1  10   9      364.95      362.05     34.63 o 
   0  10   9        0.34       -6.47     13.37 o 
   1  10   9        8.08        7.17     25.63 o 
   2  10   9       11.81       26.82     13.74 o 
  -5  11   9       31.90       14.33     12.81 o 
  -4  11   9      363.18      368.18     37.03 o 
  -3  11   9       41.36       34.59     18.15 o 
  -2  11   9        8.90        3.12     17.42 o 
  -1  11   9       61.76       32.06     29.87 o 
   0  11   9      530.15      577.80     43.79 o 
   1  11   9       55.94       76.00     31.91 o 
   2  11   9       83.23       70.03     17.04 o 
  -5  12   9      252.96      327.57     36.53 o 
  -4  12   9        9.45       20.05     17.97 o 
  -3  12   9       39.61       54.60     18.14 o 
  -2  12   9       24.94       21.39     19.38 o 
  -1  12   9      283.19      334.07     50.07 o 
   0  12   9       36.57       30.97     17.79 o 
   1  12   9      114.72      100.59     32.24 o 
  -4  13   9      242.60      236.40     32.93 o 
  -3  13   9       64.77       71.62     21.14 o 
  -2  13   9       32.54       58.68     19.98 o 
  -1  13   9       42.10       66.68     20.60 o 
   0  13   9       88.34       84.51     22.48 o 
   1  13   9       14.88       31.36     24.53 o 
  -4  14   9        2.79        5.01     16.42 o 
  -3  14   9       97.99      127.73     26.92 o 
  -2  14   9        0.58        6.18     15.59 o 
  -1  14   9        0.90       -5.32     17.77 o 
   0  14   9       42.24       51.53     32.19 o 
  -3  15   9       21.55       14.96     19.54 o 
  -2  15   9      164.36      188.14     28.88 o 
  -1  15   9        0.61        5.17     13.95 o 
   0  15   9        7.06       17.36     23.31 o 
  -2  16   9        3.23       20.18     20.36 o 
  -6   0  10      147.59      244.33     46.68 o 
  -4   0  10      789.59      677.87     66.36 o 
  -2   0  10      361.63      335.49     49.44 o 
   0   0  10      114.01      103.29     28.94 o 
   2   0  10      257.63      215.83     42.27 o 
  -6   1  10       19.99        4.74     19.47 o 
  -5   1  10      103.00       73.91     20.02 o 
  -4   1  10       38.71       58.85     21.82 o 
  -3   1  10      306.40      285.44     32.86 o 
  -2   1  10       18.46       12.12     13.15 o 
  -1   1  10      105.38       96.88     22.21 o 
   0   1  10       18.87       21.87     16.14 o 
   1   1  10      260.77      229.87     30.13 o 
   2   1  10       46.54       37.91     20.19 o 
  -6   2  10        5.36        9.83     13.22 o 
  -5   2  10        2.97        5.24     18.69 o 
  -4   2  10      117.62      119.58     25.01 o 
  -3   2  10        1.15        1.45     13.08 o 
  -2   2  10      199.84      202.88     28.99 o 
  -1   2  10        7.74       -7.27     13.42 o 
   0   2  10      394.32      456.45     39.00 o 
   1   2  10       10.94        4.21     17.69 o 
   2   2  10      165.31      182.57     29.57 o 
  -6   3  10        0.56       22.66     16.35 o 
  -5   3  10       74.62       59.38     17.42 o 
  -4   3  10        0.80       -3.16     12.68 o 
  -3   3  10      178.87      162.67     27.45 o 
  -2   3  10        6.61       11.73     15.33 o 
  -1   3  10       28.44       10.13     13.33 o 
   0   3  10        0.78        6.46     14.57 o 
   1   3  10      220.45      215.47     30.22 o 
   2   3  10      118.72       98.71     30.26 o 
  -6   4  10      124.61       93.43     24.76 o 
  -5   4  10        9.47        9.32     13.32 o 
  -4   4  10       44.20       65.24     16.67 o 
  -3   4  10        8.90       -4.22     14.75 o 
  -2   4  10      151.75      179.23     26.37 o 
  -1   4  10        0.12       -3.98     13.83 o 
   0   4  10      392.14      444.95     39.60 o 
   1   4  10        7.84       10.04     17.36 o 
   2   4  10        0.67        4.35     24.53 o 
  -5   5  10       87.40       60.54     16.16 o 
  -4   5  10        0.96        3.39     12.45 o 
  -3   5  10      202.57      181.29     27.55 o 
  -2   5  10       29.07       39.75     16.41 o 
  -1   5  10       86.79       82.49     19.41 o 
   0   5  10       46.49       40.99     19.94 o 
   1   5  10      155.94      154.39     25.27 o 
   2   5  10       14.79       -8.43     25.35 o 
  -5   6  10       24.15       16.80     14.84 o 
  -4   6  10      195.71      160.70     26.25 o 
  -3   6  10       19.03       -3.52     17.11 o 
  -2   6  10      406.38      467.18     39.98 o 
  -1   6  10        0.51        0.46     15.08 o 
   0   6  10      178.43      144.91     24.98 o 
   1   6  10        2.92       -2.24     14.82 o 
  -5   7  10      130.28      119.60     20.19 o 
  -4   7  10        2.84        6.87     15.63 o 
  -3   7  10      138.63      137.22     30.04 o 
  -2   7  10       45.19       32.66     17.55 o 
  -1   7  10      369.68      366.67     35.36 o 
   0   7  10       19.57       25.26     18.89 o 
   1   7  10       39.82       49.91     18.83 o 
  -5   8  10        8.62        8.88     12.13 o 
  -4   8  10      260.10      227.00     31.00 o 
  -3   8  10        3.13        9.28     15.11 o 
  -2   8  10      575.76      654.08     87.77 o 
  -1   8  10       13.39       21.81     16.70 o 
   0   8  10       38.40       43.69     18.51 o 
   1   8  10        8.97       13.78     20.17 o 
  -5   9  10      119.96      129.36     26.63 o 
  -4   9  10        0.36       -5.37     13.05 o 
  -3   9  10        4.76        4.79     13.54 o 
  -2   9  10       28.33       21.53     20.20 o 
  -1   9  10      438.73      417.44     38.80 o 
   0   9  10       90.83       96.40     23.08 o 
   1   9  10        1.04       -5.95     26.01 o 
  -4  10  10       31.88        5.68     15.49 o 
  -3  10  10       17.52       30.25     18.69 o 
  -2  10  10      180.38      172.74     27.42 o 
  -1  10  10        9.70      -12.32     17.00 o 
   0  10  10        5.44       -1.51     15.43 o 
  -4  11  10       89.03      113.36     31.31 o 
  -3  11  10        5.71        2.59     16.04 o 
  -2  11  10       12.32       -8.34     14.91 o 
  -1  11  10      212.23      212.65     30.82 o 
   0  11  10        4.30       14.81     20.47 o 
  -3  12  10        9.98       -4.88     15.36 o 
  -2  12  10      115.64      132.72     27.13 o 
  -1  12  10       19.13       14.76     19.73 o 
  -2  13  10        8.54       -5.75     15.18 o 
  -3   0  11       14.02        9.81     26.07 o 
  -1   0  11      149.90      149.53     35.05 o 
  -4   1  11      105.50       77.79     23.86 o 
  -3   1  11        6.33       10.27     16.38 o 
  -2   1  11       60.53       75.74     21.73 o 
  -1   1  11       13.82       17.70     14.78 o 
   0   1  11      207.39      212.24     32.27 o 
  -4   2  11        7.30       -0.77     19.74 o 
  -3   2  11        0.69        6.68     14.48 o 
  -2   2  11        0.04        4.09     17.75 o 
  -1   2  11      130.00      159.71     26.98 o 
   0   2  11        3.42       -1.41     13.59 o 
  -4   3  11       78.30       86.82     23.42 o 
  -3   3  11       33.91       34.91     18.96 o 
  -2   3  11      137.11      139.20     26.98 o 
  -1   3  11      294.54      272.68     33.39 o 
   0   3  11      155.49      161.04     25.86 o 
  -4   4  11        8.03        3.93     19.89 o 
  -3   4  11      124.92       68.43     19.92 o 
  -2   4  11        8.96        6.54     16.23 o 
  -1   4  11      113.70       92.91     22.62 o 
   0   4  11        7.36       27.52     18.01 o 
  -4   5  11       41.83       41.66     19.99 o 
  -3   5  11       12.00       19.96     17.79 o 
  -2   5  11      217.96      208.40     32.05 o 
  -1   5  11       11.37       -1.56     13.50 o 
   0   5  11       49.27       47.85     22.14 o 
  -4   6  11        2.14        3.48     17.63 o 
  -3   6  11      362.60      437.31     41.70 o 
  -2   6  11      108.74      113.33     24.85 o 
  -1   6  11      163.34      190.86     29.87 o 
  -3   7  11      101.68      111.77     27.22 o 
  -2   7  11      127.51      136.61     24.81 o 
  -1   7  11        1.66        8.40     20.68 o 
  -3   8  11        0.61       -5.80     14.72 o 
  -2   8  11       33.13       40.70     22.50 o 
                                                 
